# Supplementary material for: DNA Barcode Identification of Freshwater Snails in the Family Bithyniidae from Thailand
Source: PLoS One. 2013 Nov 4;8(11):e79144. doi: 10.1371/journal.pone.0079144 (PMC3817070; doi:10.1371/journal.pone.0079144)
Supplement: Table S1 — Genetic distances for all specimens in family Bithyniidae. (XLS) [file pone.0079144.s001.xls]

## Sheet: Sheet1
Title: fasta file
Description
Analysis
Analysis ---------------------------- Distance Estimation
Scope ------------------------------- Pairs of taxa
Estimate Variance
Variance Estimation Method ---------- None
Substitution Model
Substitutions Type ------------------ Nucleotide
Model/Method ------------------------ Kimura 2-parameter model
Substitutions to Include ------------ d: Transitions + Transversions
Rates and Patterns
Rates among Sites ------------------- Uniform rates
Pattern among Lineages -------------- Same (Homogeneous)
Data Subset to Use
Gaps/Missing Data Treatment --------- Complete deletion
Codons Included --------------------- 1st+2nd+3rd+Non-Coding
No. of Sites : 292
d : Estimate
[ 1] #JUT001-12|LR203_001|Bithynia_siamensis_siamensis|COI-5P
[ 2] #JUT002-12|LR203_002|Bithynia_siamensis_siamensis|COI-5P
[ 3] #JUT003-12|LR203_003|Bithynia_siamensis_siamensis|COI-5P
[ 4] #JUT004-12|LR203_004|Bithynia_siamensis_siamensis|COI-5P
[ 5] #JUT005-12|LR203_005|Bithynia_siamensis_siamensis|COI-5P
[ 6] #JUT006-12|SB203_001|Bithynia_siamensis_siamensis|COI-5P
[ 7] #JUT007-12|SB203_002|Bithynia_siamensis_siamensis|COI-5P
[ 8] #JUT008-12|SB203_004|Bithynia_siamensis_siamensis|COI-5P
[ 9] #JUT009-12|SK103_001|Bithynia_siamensis_siamensis|COI-5P
[ 10] #JUT010-12|SK103_002|Bithynia_siamensis_siamensis|COI-5P
[ 11] #JUT012-12|SK103_004|Bithynia_siamensis_siamensis|COI-5P
[ 12] #JUT013-12|LR103_001|Bithynia_siamensis_siamensis|COI-5P
[ 13] #JUT014-12|LR103_002|Bithynia_siamensis_siamensis|COI-5P
[ 14] #JUT015-12|LR103_003|Bithynia_siamensis_siamensis|COI-5P
[ 15] #JUT016-12|LR103_004|Bithynia_siamensis_siamensis|COI-5P
[ 16] #JUT017-12|SP103_001|Wattebledia_crosseana|COI-5P
[ 17] #JUT018-12|SP103_002|Bithynia_siamensis_siamensis|COI-5P
[ 18] #JUT019-12|SP103_003|Bithynia_siamensis_siamensis|COI-5P
[ 19] #JUT020-12|CM203_002|Bithynia_siamensis_siamensis|COI-5P
[ 20] #JUT021-12|CM203_003|Bithynia_siamensis_siamensis|COI-5P
[ 21] #JUT022-12|CM203_004|Bithynia_siamensis_siamensis|COI-5P
[ 22] #JUT023-12|CM203_005|Bithynia_siamensis_siamensis|COI-5P
[ 23] #JUT024-12|CM103_001|Bithynia_siamensis_siamensis|COI-5P
[ 24] #JUT025-12|CM103_002|Bithynia_siamensis_siamensis|COI-5P
[ 25] #JUT026-12|CM103_003|Bithynia_siamensis_siamensis|COI-5P
[ 26] #JUT027-12|PC103_002|Bithynia_siamensis_siamensis|COI-5P
[ 27] #JUT028-12|PC103_001|Bithynia_siamensis_siamensis|COI-5P
[ 28] #JUT029-12|PL103_001|Bithynia_siamensis_siamensis|COI-5P
[ 29] #JUT030-12|PL103_002|Bithynia_siamensis_siamensis|COI-5P
[ 30] #JUT031-12|PL103_003|Bithynia_siamensis_siamensis|COI-5P
[ 31] #JUT032-12|PL103_004|Bithynia_siamensis_goniomphalos|COI-5P
[ 32] #JUT033-12|BK103_001|Bithynia_siamensis_siamensis|COI-5P
[ 33] #JUT034-12|BK103_002|Bithynia_siamensis_siamensis|COI-5P
[ 34] #JUT035-12|BK103_003|Bithynia_siamensis_siamensis|COI-5P
[ 35] #JUT036-12|BK103_004|Bithynia_siamensis_goniomphalos|COI-5P
[ 36] #JUT037-12|BK203_001|Bithynia_siamensis_siamensis|COI-5P
[ 37] #JUT038-12|BK203_002|Bithynia_siamensis_siamensis|COI-5P
[ 38] #JUT039-12|BK203_003|Bithynia_siamensis_siamensis|COI-5P
[ 39] #JUT040-12|BK203_004|Bithynia_siamensis_siamensis|COI-5P
[ 40] #JUT041-12|BK203_005|Bithynia_siamensis_siamensis|COI-5P
[ 41] #JUT042-12|BK203_006|Bithynia_siamensis_siamensis|COI-5P
[ 42] #JUT043-12|BK203_007|Bithynia_siamensis_siamensis|COI-5P
[ 43] #JUT044-12|NB102_003|Bithynia_siamensis_goniomphalos|COI-5P
[ 44] #JUT046-12|KK105_002|Gabbia_wykoffi|COI-5P
[ 45] #JUT047-12|KK302_004|Bithynia_siamensis_goniomphalos|COI-5P
[ 46] #JUT048-12|MK102_001|Hydrobioides_nassa|COI-5P
[ 47] #JUT049-12|MK102_002|Hydrobioides_nassa|COI-5P
[ 48] #JUT050-12|MK102_003|Bithynia_siamensis_goniomphalos|COI-5P
[ 49] #JUT051-12|RE102_003|Bithynia_siamensis_goniomphalos|COI-5P
[ 50] #JUT052-12|RE102_004|Bithynia_siamensis_goniomphalos|COI-5P
[ 51] #JUT053-12|RE102_005|Bithynia_siamensis_goniomphalos|COI-5P
[ 52] #JUT054-12|NK102_001|Bithynia_siamensis_goniomphalos|COI-5P
[ 53] #JUT055-12|NK102_003|Bithynia_siamensis_goniomphalos|COI-5P
[ 54] #JUT056-12|NK102_004|Bithynia_siamensis_goniomphalos|COI-5P
[ 55] #JUT057-12|NK202_001|Bithynia_siamensis_goniomphalos|COI-5P
[ 56] #JUT058-12|NK202_002|Bithynia_siamensis_goniomphalos|COI-5P
[ 57] #JUT059-12|NK202_003|Bithynia_siamensis_goniomphalos|COI-5P
[ 58] #JUT060-12|KK102_001|Bithynia_siamensis_goniomphalos|COI-5P
[ 59] #JUT061-12|KK102_002|Bithynia_siamensis_goniomphalos|COI-5P
[ 60] #JUT062-12|BR102_001|Bithynia_siamensis_goniomphalos|COI-5P
[ 61] #JUT063-12|BR102_002|Bithynia_siamensis_goniomphalos|COI-5P
[ 62] #JUT064-12|BR102_003|Bithynia_siamensis_goniomphalos|COI-5P
[ 63] #JUT065-12|KK502_002|Bithynia_siamensis_goniomphalos|COI-5P
[ 64] #JUT066-12|KK402_002|Bithynia_siamensis_goniomphalos|COI-5P
[ 65] #JUT067-12|KK502_001|Bithynia_siamensis_goniomphalos|COI-5P
[ 66] #JUT068-12|KK402_004|Bithynia_siamensis_goniomphalos|COI-5P
[ 67] #JUT069-12|KK402_005|Bithynia_siamensis_goniomphalos|COI-5P
[ 68] #JUT070-12|KK202_001|Bithynia_siamensis_goniomphalos|COI-5P
[ 69] #JUT071-12|KK202_002|Bithynia_siamensis_goniomphalos|COI-5P
[ 70] #JUT072-12|KK202_003|Bithynia_siamensis_goniomphalos|COI-5P
[ 71] #JUT073-12|KK302_001|Bithynia_siamensis_goniomphalos|COI-5P
[ 72] #JUT074-12|KK302_002|Bithynia_siamensis_goniomphalos|COI-5P
[ 73] #JUT075-12|KK302_003|Bithynia_siamensis_goniomphalos|COI-5P
[ 74] #JUT076-12|CM401_001|Bithynia_funiculata|COI-5P
[ 75] #JUT077-12|CM401_003|Bithynia_funiculata|COI-5P
[ 76] #JUT078-12|CM401_002|Bithynia_funiculata|COI-5P
[ 77] #JUT079-12|CM101_001|Bithynia_funiculata|COI-5P
[ 78] #JUT080-12|CM101_002|Bithynia_funiculata|COI-5P
[ 79] #JUT081-12|CM101_003|Bithynia_funiculata|COI-5P
[ 80] #JUT082-12|CM101_005|Bithynia_funiculata|COI-5P
[ 81] #JUT083-12|CM101_006|Bithynia_funiculata|COI-5P
[ 82] #JUT084-12|CM201_001|Bithynia_funiculata|COI-5P
[ 83] #JUT085-12|CM201_002|Bithynia_funiculata|COI-5P
[ 84] #JUT086-12|CM301_001|Bithynia_funiculata|COI-5P
[ 85] #JUT087-12|CM301_002|Bithynia_funiculata|COI-5P
[ 86] #JUT088-12|CM301_003|Bithynia_funiculata|COI-5P
[ 87] #JUT089-12|KR112_001|Gabbia_erawanensis|COI-5P
[ 88] #JUT090-12|KR112_002|Gabbia_erawanensis|COI-5P
[ 89] #JUT091-12|KR112_003|Gabbia_erawanensis|COI-5P
[ 90] #JUT092-12|KR112_004|Gabbia_erawanensis|COI-5P
[ 91] #JUT093-12|KR112_005|Gabbia_erawanensis|COI-5P
[ 92] #JUT094-12|KR112_006|Gabbia_erawanensis|COI-5P
[ 93] #JUT095-12|CM106_001|Gabbia_pygmaea|COI-5P
[ 94] #JUT096-12|CM106_002|Gabbia_pygmaea|COI-5P
[ 95] #JUT097-12|CM106_003|Gabbia_pygmaea|COI-5P
[ 96] #JUT098-12|KK109_001|Wattebledia_siamensis|COI-5P
[ 97] #JUT099-12|KK109_002|Wattebledia_siamensis|COI-5P
[ 98] #JUT100-12|KK309_001|Wattebledia_siamensis|COI-5P
[ 99] #JUT101-12|KK109_005|Wattebledia_siamensis|COI-5P
[100] #JUT102-12|KK209_001|Wattebledia_siamensis|COI-5P
[101] #JUT103-12|KK209_002|Wattebledia_siamensis|COI-5P
[102] #JUT104-12|KK209_003|Gabbia_wykoffi|COI-5P
[103] #JUT105-12|KK209_004|Gabbia_wykoffi|COI-5P
[104] #JUT106-12|KK309_002|Wattebledia_siamensis|COI-5P
[105] #JUT107-12|SB311_002|Hydrobioides_nassa|COI-5P
[106] #JUT108-12|SB111_002|Hydrobioides_nassa|COI-5P
[107] #JUT109-12|SB111_003|Hydrobioides_nassa|COI-5P
[108] #JUT110-12|SB111_004|Hydrobioides_nassa|COI-5P
[109] #JUT111-12|SB311_001|Hydrobioides_nassa|COI-5P
[110] #JUT112-12|SB111_006|Hydrobioides_nassa|COI-5P
[111] #JUT113-12|SB111_007|Hydrobioides_nassa|COI-5P
[112] #JUT114-12|SB211_001|Hydrobioides_nassa|COI-5P
[113] #JUT115-12|SB211_002|Hydrobioides_nassa|COI-5P
[114] #JUT116-12|SB211_003|Hydrobioides_nassa|COI-5P
[115] #JUT117-12|CM111_001|Hydrobioides_nassa|COI-5P
[116] #JUT118-12|CM111_002|Hydrobioides_nassa|COI-5P
[117] #JUT119-12|CM111_003|Hydrobioides_nassa|COI-5P
[118] #JUT120-12|CM111_004|Hydrobioides_nassa|COI-5P
[119] #JUT121-12|CM211_001|Hydrobioides_nassa|COI-5P
[120] #JUT122-12|CM211_002|Hydrobioides_nassa|COI-5P
[121] #JUT123-12|PC111_001|Hydrobioides_nassa|COI-5P
[122] #JUT124-12|PC111_002|Hydrobioides_nassa|COI-5P
[123] #JUT125-12|PC111_003|Hydrobioides_nassa|COI-5P
[124] #JUT126-12|LP111_001|Hydrobioides_nassa|COI-5P
[125] #JUT127-12|LP111_002|Hydrobioides_nassa|COI-5P
[126] #JUT128-12|SN110_001|Wattebledia_bashi|COI-5P
[127] #JUT129-12|SN110_002|Wattebledia_bashi|COI-5P
[128] #JUT130-12|SN110_003|Wattebledia_bashi|COI-5P
[129] #JUT131-12|SN110_004|Wattebledia_bashi|COI-5P
[130] #JUT132-12|SN110_005|Wattebledia_bashi|COI-5P
[131] #JUT133-12|SN110_006|Wattebledia_bashi|COI-5P
[132] #JUT134-12|KR105_001|Gabbia_wykoffi|COI-5P
[133] #JUT135-12|KR105_002|Gabbia_wykoffi|COI-5P
[134] #JUT136-12|KR105_003|Gabbia_wykoffi|COI-5P
[135] #JUT137-12|KR105_004|Gabbia_wykoffi|COI-5P
[136] #JUT138-12|BK305_001|Gabbia_wykoffi|COI-5P
[137] #JUT139-12|BK305_002|Gabbia_wykoffi|COI-5P
[138] #JUT140-12|BK305_003|Gabbia_wykoffi|COI-5P
[139] #JUT141-12|BK205_001|Gabbia_wykoffi|COI-5P
[140] #JUT142-12|BK205_002|Gabbia_wykoffi|COI-5P
[141] #JUT143-12|BK205_003|Gabbia_wykoffi|COI-5P
[142] #JUT144-12|BK105_001|Gabbia_wykoffi|COI-5P
[143] #JUT145-12|BK105_002|Gabbia_wykoffi|COI-5P
[144] #JUT146-12|BK105_003|Gabbia_wykoffi|COI-5P
[145] #JUT147-12|BK105_004|Gabbia_wykoffi|COI-5P
[146] #JUT148-12|BK105_005|Gabbia_wykoffi|COI-5P
[147] #JUT149-12|CP105_001|Gabbia_wykoffi|COI-5P
[148] #JUT150-12|KK105_001|Gabbia_wykoffi|COI-5P
[149] #JUT151-12|KK105_003|Gabbia_wykoffi|COI-5P
[150] #JUT152-12|KK205_001|Gabbia_wykoffi|COI-5P
[151] #JUT153-12|KK205_002|Gabbia_wykoffi|COI-5P
[152] #JUT154-12|KK205_003|Gabbia_wykoffi|COI-5P
[153] #JUT155-12|KK205_004|Gabbia_wykoffi|COI-5P
[154] #JUT156-12|KK205_005|Gabbia_wykoffi|COI-5P
[155] #JUT157-12|KK205_006|Gabbia_wykoffi|COI-5P
[156] #JUT158-12|CM505_001|Gabbia_wykoffi|COI-5P
[157] #JUT159-12|CM505_002|Gabbia_wykoffi|COI-5P
[158] #JUT160-12|CM505_003|Gabbia_wykoffi|COI-5P
[159] #JUT161-12|CM205_001|Gabbia_wykoffi|COI-5P
[160] #JUT162-12|CM205_002|Gabbia_wykoffi|COI-5P
[161] #JUT163-12|CM205_003|Gabbia_wykoffi|COI-5P
[162] #JUT164-12|CM305_001|Gabbia_wykoffi|COI-5P
[163] #JUT165-12|CM305_002|Gabbia_wykoffi|COI-5P
[164] #JUT166-12|CM305_003|Gabbia_wykoffi|COI-5P
[165] #JUT167-12|CM305_004|Gabbia_wykoffi|COI-5P
[166] #JUT168-12|CM105_001|Gabbia_wykoffi|COI-5P
[167] #JUT169-12|CM105_002|Gabbia_wykoffi|COI-5P
[168] #JUT170-12|CM105_003|Gabbia_wykoffi|COI-5P
[169] #JUT171-12|CM105_004|Gabbia_wykoffi|COI-5P
[170] #JUT172-12|CM105_006|Gabbia_wykoffi|COI-5P
[171] #JUT173-12|CM405_001|Gabbia_wykoffi|COI-5P
[172] #JUT174-12|CM405_002|Gabbia_wykoffi|COI-5P
[173] #JUT175-12|CM405_003|Gabbia_wykoffi|COI-5P
[174] #JUT176-12|SB105_001|Gabbia_wykoffi|COI-5P
[175] #JUT177-12|SB105_002|Gabbia_wykoffi|COI-5P
[176] #JUT178-12|NB105_001|Wattebledia_crosseana|COI-5P
[177] #JUT179-12|NB105_002|Gabbia_wykoffi|COI-5P
[178] #JUT180-12|SR105_001|Gabbia_wykoffi|COI-5P
[179] #JUT182-12|LE205_001|Gabbia_wykoffi|COI-5P
[180] #JUT183-12|LE205_002|Gabbia_wykoffi|COI-5P
[181] #JUT184-12|LE205_004|Gabbia_wykoffi|COI-5P
[182] #JUT185-12|LE205_005|Gabbia_wykoffi|COI-5P
[183] #JUT186-12|LE105_001|Gabbia_wykoffi|COI-5P
[184] #JUT187-12|LE105_002|Gabbia_wykoffi|COI-5P
[185] #JUT188-12|LE105_003|Gabbia_wykoffi|COI-5P
[186] #JUT189-12|LE105_004|Gabbia_wykoffi|COI-5P
[187] #JUT190-12|LE108_001|Wattebledia_crosseana|COI-5P
[188] #JUT191-12|LE108_002|Wattebledia_crosseana|COI-5P
[189] #JUT192-12|LE108_003|Wattebledia_crosseana|COI-5P
[190] #JUT193-12|LE108_004|Wattebledia_crosseana|COI-5P
[191] #JUT194-12|LE108_005|Wattebledia_crosseana|COI-5P
[192] #JUT195-12|LE208_001|Wattebledia_crosseana|COI-5P
[193] #JUT196-12|LE208_002|Wattebledia_crosseana|COI-5P
[194] #JUT197-12|LE208_003|Wattebledia_crosseana|COI-5P
[195] #JUT198-12|LE308_001|Wattebledia_crosseana|COI-5P
[196] #JUT199-12|LE308_002|Wattebledia_crosseana|COI-5P
[197] #JUT200-12|LE308_003|Wattebledia_crosseana|COI-5P
[198] #JUT201-12|LE308_004|Wattebledia_crosseana|COI-5P
[199] #JUT202-12|KK308_001|Wattebledia_crosseana|COI-5P
[200] #JUT203-12|KK308_002|Wattebledia_crosseana|COI-5P
[201] #JUT206-12|KK108_003|Wattebledia_crosseana|COI-5P
[202] #JUT207-12|KK108_004|Wattebledia_crosseana|COI-5P
[203] #JUT208-12|KK108_005|Wattebledia_crosseana|COI-5P
[204] #JUT209-12|KK108_006|Wattebledia_crosseana|COI-5P
[205] #JUT210-12|KK208_001|Wattebledia_crosseana|COI-5P
[206] #JUT211-12|KK208_002|Wattebledia_crosseana|COI-5P
[207] #JUT212-12|KK208_003|Wattebledia_crosseana|COI-5P
[208] #JUT216-12|Lao108_002|Wattebledia_crosseana|COI-5P
[209] #JUT217-12|Lao108_003|Wattebledia_crosseana|COI-5P
[210] #JUT219-12|KKFilo_002|Filopaludina_martensi|COI-5P
[211] #JUT224-12|KKU_JK_BS1|Bithynia_siamensis_siamensis|COI-5P
[212] #JUT226-12|KKU_JK_GE1|Gabbia_erawanensis|COI-5P
[213] #JUT227-12|KKU_JK_GE2|Gabbia_erawanensis|COI-5P
[214] #JUT228-12|KKU_JK_GW1|Gabbia_wykoffi|COI-5P
[215] #JUT229-12|KKU_JK_GW2|Gabbia_wykoffi|COI-5P
[216] #JUT232-12|KKU_JK_WB1|Wattebledia_bashi|COI-5P
[217] #JUT236-12|KKU_JK_WC3|Wattebledia_crosseana|COI-5P
[218] #JUT239-12|KKU_JK_WS2|Wattebledia_siamensis|COI-5P
[ 1 2 3 4 5 6 7 8 9 10 11 12 13 14 15 16 17 18 19 20 21 22 23 24 25 26 27 28 29 30 31 32 33 34 35 36 37 38 39 40 41 42 43 44 45 46 47 48 49 50 51 52 53 54 55 56 57 58 59 60 61 62 63 64 65 66 67 68 69 70 71 72 73 74 75 76 77 78 79 80 81 82 83 84 85 86 87 88 89 90 91 92 93 94 95 96 97 98 99 100 101 102 103 104 105 106 107 108 109 110 111 112 113 114 115 116 117 118 119 120 121 122 123 124 125 126 1…
[ 1]
[ 2] 0.000
[ 3] 0.000 0.000
[ 4] 0.000 0.000 0.000
[ 5] 0.000 0.000 0.000 0.000
[ 6] 0.000 0.000 0.000 0.000 0.000
[ 7] 0.000 0.000 0.000 0.000 0.000 0.000
[ 8] 0.000 0.000 0.000 0.000 0.000 0.000 0.000
[ 9] 0.003 0.003 0.003 0.003 0.003 0.003 0.003 0.003
[ 10] 0.000 0.000 0.000 0.000 0.000 0.000 0.000 0.000 0.003
[ 11] 0.003 0.003 0.003 0.003 0.003 0.003 0.003 0.003 0.000 0.003
[ 12] 0.000 0.000 0.000 0.000 0.000 0.000 0.000 0.000 0.003 0.000 0.003
[ 13] 0.000 0.000 0.000 0.000 0.000 0.000 0.000 0.000 0.003 0.000 0.003 0.000
[ 14] 0.000 0.000 0.000 0.000 0.000 0.000 0.000 0.000 0.003 0.000 0.003 0.000 0.000
[ 15] 0.000 0.000 0.000 0.000 0.000 0.000 0.000 0.000 0.003 0.000 0.003 0.000 0.000 0.000
[ 16] 0.153 0.153 0.153 0.153 0.153 0.153 0.153 0.153 0.157 0.153 0.157 0.153 0.153 0.153 0.153
[ 17] 0.003 0.003 0.003 0.003 0.003 0.003 0.003 0.003 0.007 0.003 0.007 0.003 0.003 0.003 0.003 0.148
[ 18] 0.003 0.003 0.003 0.003 0.003 0.003 0.003 0.003 0.000 0.003 0.000 0.003 0.003 0.003 0.003 0.157 0.007
[ 19] 0.000 0.000 0.000 0.000 0.000 0.000 0.000 0.000 0.003 0.000 0.003 0.000 0.000 0.000 0.000 0.153 0.003 0.003
[ 20] 0.000 0.000 0.000 0.000 0.000 0.000 0.000 0.000 0.003 0.000 0.003 0.000 0.000 0.000 0.000 0.153 0.003 0.003 0.000
[ 21] 0.000 0.000 0.000 0.000 0.000 0.000 0.000 0.000 0.003 0.000 0.003 0.000 0.000 0.000 0.000 0.153 0.003 0.003 0.000 0.000
[ 22] 0.003 0.003 0.003 0.003 0.003 0.003 0.003 0.003 0.000 0.003 0.000 0.003 0.003 0.003 0.003 0.157 0.007 0.000 0.003 0.003 0.003
[ 23] 0.000 0.000 0.000 0.000 0.000 0.000 0.000 0.000 0.003 0.000 0.003 0.000 0.000 0.000 0.000 0.153 0.003 0.003 0.000 0.000 0.000 0.003
[ 24] 0.007 0.007 0.007 0.007 0.007 0.007 0.007 0.007 0.003 0.007 0.003 0.007 0.007 0.007 0.007 0.162 0.010 0.003 0.007 0.007 0.007 0.003 0.007
[ 25] 0.000 0.000 0.000 0.000 0.000 0.000 0.000 0.000 0.003 0.000 0.003 0.000 0.000 0.000 0.000 0.153 0.003 0.003 0.000 0.000 0.000 0.003 0.000 0.007
[ 26] 0.000 0.000 0.000 0.000 0.000 0.000 0.000 0.000 0.003 0.000 0.003 0.000 0.000 0.000 0.000 0.153 0.003 0.003 0.000 0.000 0.000 0.003 0.000 0.007 0.000
[ 27] 0.000 0.000 0.000 0.000 0.000 0.000 0.000 0.000 0.003 0.000 0.003 0.000 0.000 0.000 0.000 0.153 0.003 0.003 0.000 0.000 0.000 0.003 0.000 0.007 0.000 0.000
[ 28] 0.003 0.003 0.003 0.003 0.003 0.003 0.003 0.003 0.007 0.003 0.007 0.003 0.003 0.003 0.003 0.153 0.007 0.007 0.003 0.003 0.003 0.007 0.003 0.010 0.003 0.003 0.003
[ 29] 0.000 0.000 0.000 0.000 0.000 0.000 0.000 0.000 0.003 0.000 0.003 0.000 0.000 0.000 0.000 0.153 0.003 0.003 0.000 0.000 0.000 0.003 0.000 0.007 0.000 0.000 0.000 0.003
[ 30] 0.000 0.000 0.000 0.000 0.000 0.000 0.000 0.000 0.003 0.000 0.003 0.000 0.000 0.000 0.000 0.153 0.003 0.003 0.000 0.000 0.000 0.003 0.000 0.007 0.000 0.000 0.000 0.003 0.000
[ 31] 0.039 0.039 0.039 0.039 0.039 0.039 0.039 0.039 0.043 0.039 0.043 0.039 0.039 0.039 0.039 0.153 0.043 0.043 0.039 0.039 0.039 0.043 0.039 0.046 0.039 0.039 0.039 0.043 0.039 0.039
[ 32] 0.010 0.010 0.010 0.010 0.010 0.010 0.010 0.010 0.007 0.010 0.007 0.010 0.010 0.010 0.010 0.162 0.014 0.007 0.010 0.010 0.010 0.007 0.010 0.010 0.010 0.010 0.010 0.014 0.010 0.010 0.050
[ 33] 0.000 0.000 0.000 0.000 0.000 0.000 0.000 0.000 0.003 0.000 0.003 0.000 0.000 0.000 0.000 0.153 0.003 0.003 0.000 0.000 0.000 0.003 0.000 0.007 0.000 0.000 0.000 0.003 0.000 0.000 0.039 0.010
[ 34] 0.000 0.000 0.000 0.000 0.000 0.000 0.000 0.000 0.003 0.000 0.003 0.000 0.000 0.000 0.000 0.153 0.003 0.003 0.000 0.000 0.000 0.003 0.000 0.007 0.000 0.000 0.000 0.003 0.000 0.000 0.039 0.010 0.000
[ 35] 0.039 0.039 0.039 0.039 0.039 0.039 0.039 0.039 0.043 0.039 0.043 0.039 0.039 0.039 0.039 0.153 0.043 0.043 0.039 0.039 0.039 0.043 0.039 0.046 0.039 0.039 0.039 0.043 0.039 0.039 0.000 0.050 0.039 0.039
[ 36] 0.003 0.003 0.003 0.003 0.003 0.003 0.003 0.003 0.000 0.003 0.000 0.003 0.003 0.003 0.003 0.157 0.007 0.000 0.003 0.003 0.003 0.000 0.003 0.003 0.003 0.003 0.003 0.007 0.003 0.003 0.043 0.007 0.003 0.003 0.043
[ 37] 0.003 0.003 0.003 0.003 0.003 0.003 0.003 0.003 0.000 0.003 0.000 0.003 0.003 0.003 0.003 0.157 0.007 0.000 0.003 0.003 0.003 0.000 0.003 0.003 0.003 0.003 0.003 0.007 0.003 0.003 0.043 0.007 0.003 0.003 0.043 0.000
[ 38] 0.003 0.003 0.003 0.003 0.003 0.003 0.003 0.003 0.000 0.003 0.000 0.003 0.003 0.003 0.003 0.157 0.007 0.000 0.003 0.003 0.003 0.000 0.003 0.003 0.003 0.003 0.003 0.007 0.003 0.003 0.043 0.007 0.003 0.003 0.043 0.000 0.000
[ 39] 0.003 0.003 0.003 0.003 0.003 0.003 0.003 0.003 0.000 0.003 0.000 0.003 0.003 0.003 0.003 0.157 0.007 0.000 0.003 0.003 0.003 0.000 0.003 0.003 0.003 0.003 0.003 0.007 0.003 0.003 0.043 0.007 0.003 0.003 0.043 0.000 0.000 0.000
[ 40] 0.003 0.003 0.003 0.003 0.003 0.003 0.003 0.003 0.000 0.003 0.000 0.003 0.003 0.003 0.003 0.157 0.007 0.000 0.003 0.003 0.003 0.000 0.003 0.003 0.003 0.003 0.003 0.007 0.003 0.003 0.043 0.007 0.003 0.003 0.043 0.000 0.000 0.000 0.000
[ 41] 0.003 0.003 0.003 0.003 0.003 0.003 0.003 0.003 0.000 0.003 0.000 0.003 0.003 0.003 0.003 0.157 0.007 0.000 0.003 0.003 0.003 0.000 0.003 0.003 0.003 0.003 0.003 0.007 0.003 0.003 0.043 0.007 0.003 0.003 0.043 0.000 0.000 0.000 0.000 0.000
[ 42] 0.003 0.003 0.003 0.003 0.003 0.003 0.003 0.003 0.000 0.003 0.000 0.003 0.003 0.003 0.003 0.157 0.007 0.000 0.003 0.003 0.003 0.000 0.003 0.003 0.003 0.003 0.003 0.007 0.003 0.003 0.043 0.007 0.003 0.003 0.043 0.000 0.000 0.000 0.000 0.000 0.000
[ 43] 0.017 0.017 0.017 0.017 0.017 0.017 0.017 0.017 0.021 0.017 0.021 0.017 0.017 0.017 0.017 0.157 0.021 0.021 0.017 0.017 0.017 0.021 0.017 0.025 0.017 0.017 0.017 0.021 0.017 0.017 0.021 0.028 0.017 0.017 0.021 0.021 0.021 0.021 0.021 0.021 0.021 0.021
[ 44] 0.124 0.124 0.124 0.124 0.124 0.124 0.124 0.124 0.120 0.124 0.120 0.124 0.124 0.124 0.124 0.166 0.129 0.120 0.124 0.124 0.124 0.120 0.124 0.116 0.124 0.124 0.124 0.129 0.124 0.124 0.124 0.120 0.124 0.124 0.124 0.120 0.120 0.120 0.120 0.120 0.120 0.120 0.120
[ 45] 0.054 0.054 0.054 0.054 0.054 0.054 0.054 0.054 0.054 0.054 0.054 0.054 0.054 0.054 0.054 0.175 0.058 0.054 0.054 0.054 0.054 0.054 0.054 0.058 0.054 0.054 0.054 0.058 0.054 0.054 0.043 0.061 0.054 0.054 0.043 0.054 0.054 0.054 0.054 0.054 0.054 0.054 0.035 0.146
[ 46] 0.214 0.214 0.214 0.214 0.214 0.214 0.214 0.214 0.209 0.214 0.209 0.214 0.214 0.214 0.214 0.168 0.209 0.209 0.214 0.214 0.214 0.209 0.214 0.209 0.214 0.214 0.214 0.209 0.214 0.214 0.186 0.209 0.214 0.214 0.186 0.209 0.209 0.209 0.209 0.209 0.209 0.209 0.204 0.196 0.223
[ 47] 0.214 0.214 0.214 0.214 0.214 0.214 0.214 0.214 0.209 0.214 0.209 0.214 0.214 0.214 0.214 0.168 0.209 0.209 0.214 0.214 0.214 0.209 0.214 0.209 0.214 0.214 0.214 0.209 0.214 0.214 0.186 0.209 0.214 0.214 0.186 0.209 0.209 0.209 0.209 0.209 0.209 0.209 0.204 0.196 0.223 0.000
[ 48] 0.043 0.043 0.043 0.043 0.043 0.043 0.043 0.043 0.039 0.043 0.039 0.043 0.043 0.043 0.043 0.157 0.047 0.039 0.043 0.043 0.043 0.039 0.043 0.043 0.043 0.043 0.043 0.047 0.043 0.043 0.039 0.046 0.043 0.043 0.039 0.039 0.039 0.039 0.039 0.039 0.039 0.039 0.025 0.120 0.050 0.195 0.195
[ 49] 0.039 0.039 0.039 0.039 0.039 0.039 0.039 0.039 0.035 0.039 0.035 0.039 0.039 0.039 0.039 0.162 0.043 0.035 0.039 0.039 0.039 0.035 0.039 0.039 0.039 0.039 0.039 0.043 0.039 0.039 0.035 0.043 0.039 0.039 0.035 0.035 0.035 0.035 0.035 0.035 0.035 0.035 0.021 0.116 0.046 0.200 0.200 0.003
[ 50] 0.039 0.039 0.039 0.039 0.039 0.039 0.039 0.039 0.035 0.039 0.035 0.039 0.039 0.039 0.039 0.162 0.043 0.035 0.039 0.039 0.039 0.035 0.039 0.039 0.039 0.039 0.039 0.043 0.039 0.039 0.035 0.043 0.039 0.039 0.035 0.035 0.035 0.035 0.035 0.035 0.035 0.035 0.021 0.116 0.046 0.200 0.200 0.003 0.000
[ 51] 0.039 0.039 0.039 0.039 0.039 0.039 0.039 0.039 0.035 0.039 0.035 0.039 0.039 0.039 0.039 0.162 0.043 0.035 0.039 0.039 0.039 0.035 0.039 0.039 0.039 0.039 0.039 0.043 0.039 0.039 0.035 0.043 0.039 0.039 0.035 0.035 0.035 0.035 0.035 0.035 0.035 0.035 0.021 0.116 0.046 0.200 0.200 0.003 0.000 0.000
[ 52] 0.035 0.035 0.035 0.035 0.035 0.035 0.035 0.035 0.039 0.035 0.039 0.035 0.035 0.035 0.035 0.180 0.039 0.039 0.035 0.035 0.035 0.039 0.035 0.043 0.035 0.035 0.035 0.039 0.035 0.035 0.024 0.046 0.035 0.035 0.024 0.039 0.039 0.039 0.039 0.039 0.039 0.039 0.017 0.129 0.039 0.214 0.214 0.035 0.032 0.032 0.032
[ 53] 0.035 0.035 0.035 0.035 0.035 0.035 0.035 0.035 0.032 0.035 0.032 0.035 0.035 0.035 0.035 0.162 0.039 0.032 0.035 0.035 0.035 0.032 0.035 0.035 0.035 0.035 0.035 0.039 0.035 0.035 0.032 0.039 0.035 0.035 0.032 0.032 0.032 0.032 0.032 0.032 0.032 0.032 0.025 0.124 0.043 0.204 0.204 0.028 0.025 0.025 0.025 0.035
[ 54] 0.035 0.035 0.035 0.035 0.035 0.035 0.035 0.035 0.032 0.035 0.032 0.035 0.035 0.035 0.035 0.162 0.039 0.032 0.035 0.035 0.035 0.032 0.035 0.035 0.035 0.035 0.035 0.039 0.035 0.035 0.032 0.039 0.035 0.035 0.032 0.032 0.032 0.032 0.032 0.032 0.032 0.032 0.025 0.124 0.043 0.204 0.204 0.028 0.025 0.025 0.025 0.035 0.000
[ 55] 0.035 0.035 0.035 0.035 0.035 0.035 0.035 0.035 0.032 0.035 0.032 0.035 0.035 0.035 0.035 0.162 0.039 0.032 0.035 0.035 0.035 0.032 0.035 0.035 0.035 0.035 0.035 0.039 0.035 0.035 0.032 0.039 0.035 0.035 0.032 0.032 0.032 0.032 0.032 0.032 0.032 0.032 0.025 0.124 0.043 0.204 0.204 0.028 0.025 0.025 0.025 0.035 0.000 0.000
[ 56] 0.035 0.035 0.035 0.035 0.035 0.035 0.035 0.035 0.032 0.035 0.032 0.035 0.035 0.035 0.035 0.162 0.039 0.032 0.035 0.035 0.035 0.032 0.035 0.035 0.035 0.035 0.035 0.039 0.035 0.035 0.032 0.039 0.035 0.035 0.032 0.032 0.032 0.032 0.032 0.032 0.032 0.032 0.025 0.124 0.043 0.204 0.204 0.028 0.025 0.025 0.025 0.035 0.000 0.000 0.000
[ 57] 0.035 0.035 0.035 0.035 0.035 0.035 0.035 0.035 0.032 0.035 0.032 0.035 0.035 0.035 0.035 0.162 0.039 0.032 0.035 0.035 0.035 0.032 0.035 0.035 0.035 0.035 0.035 0.039 0.035 0.035 0.032 0.039 0.035 0.035 0.032 0.032 0.032 0.032 0.032 0.032 0.032 0.032 0.025 0.124 0.043 0.204 0.204 0.028 0.025 0.025 0.025 0.035 0.000 0.000 0.000 0.000
[ 58] 0.017 0.017 0.017 0.017 0.017 0.017 0.017 0.017 0.014 0.017 0.014 0.017 0.017 0.017 0.017 0.157 0.021 0.014 0.017 0.017 0.017 0.014 0.017 0.017 0.017 0.017 0.017 0.021 0.017 0.017 0.028 0.021 0.017 0.017 0.028 0.014 0.014 0.014 0.014 0.014 0.014 0.014 0.007 0.116 0.039 0.195 0.195 0.025 0.021 0.021 0.021 0.025 0.017 0.017 0.017 0.017 0.017
[ 59] 0.017 0.017 0.017 0.017 0.017 0.017 0.017 0.017 0.014 0.017 0.014 0.017 0.017 0.017 0.017 0.157 0.021 0.014 0.017 0.017 0.017 0.014 0.017 0.017 0.017 0.017 0.017 0.021 0.017 0.017 0.028 0.021 0.017 0.017 0.028 0.014 0.014 0.014 0.014 0.014 0.014 0.014 0.007 0.116 0.039 0.195 0.195 0.025 0.021 0.021 0.021 0.025 0.017 0.017 0.017 0.017 0.017 0.000
[ 60] 0.028 0.028 0.028 0.028 0.028 0.028 0.028 0.028 0.032 0.028 0.032 0.028 0.028 0.028 0.028 0.162 0.032 0.032 0.028 0.028 0.028 0.032 0.028 0.035 0.028 0.028 0.028 0.032 0.028 0.028 0.017 0.039 0.028 0.028 0.017 0.032 0.032 0.032 0.032 0.032 0.032 0.032 0.010 0.133 0.024 0.209 0.209 0.028 0.025 0.025 0.025 0.021 0.021 0.021 0.021 0.021 0.021 0.017 0.017
[ 61] 0.028 0.028 0.028 0.028 0.028 0.028 0.028 0.028 0.032 0.028 0.032 0.028 0.028 0.028 0.028 0.162 0.032 0.032 0.028 0.028 0.028 0.032 0.028 0.035 0.028 0.028 0.028 0.032 0.028 0.028 0.017 0.039 0.028 0.028 0.017 0.032 0.032 0.032 0.032 0.032 0.032 0.032 0.010 0.133 0.024 0.209 0.209 0.028 0.025 0.025 0.025 0.021 0.021 0.021 0.021 0.021 0.021 0.017 0.017 0.000
[ 62] 0.028 0.028 0.028 0.028 0.028 0.028 0.028 0.028 0.032 0.028 0.032 0.028 0.028 0.028 0.028 0.162 0.032 0.032 0.028 0.028 0.028 0.032 0.028 0.035 0.028 0.028 0.028 0.032 0.028 0.028 0.017 0.039 0.028 0.028 0.017 0.032 0.032 0.032 0.032 0.032 0.032 0.032 0.010 0.133 0.024 0.209 0.209 0.028 0.025 0.025 0.025 0.021 0.021 0.021 0.021 0.021 0.021 0.017 0.017 0.000 0.000
[ 63] 0.054 0.054 0.054 0.054 0.054 0.054 0.054 0.054 0.054 0.054 0.054 0.054 0.054 0.054 0.054 0.175 0.058 0.054 0.054 0.054 0.054 0.054 0.054 0.058 0.054 0.054 0.054 0.058 0.054 0.054 0.043 0.061 0.054 0.054 0.043 0.054 0.054 0.054 0.054 0.054 0.054 0.054 0.035 0.146 0.000 0.223 0.223 0.050 0.046 0.046 0.046 0.039 0.043 0.043 0.043 0.043 0.043 0.039 0.039 0.024 0.024 0.024
[ 64] 0.054 0.054 0.054 0.054 0.054 0.054 0.054 0.054 0.054 0.054 0.054 0.054 0.054 0.054 0.054 0.175 0.058 0.054 0.054 0.054 0.054 0.054 0.054 0.058 0.054 0.054 0.054 0.058 0.054 0.054 0.043 0.061 0.054 0.054 0.043 0.054 0.054 0.054 0.054 0.054 0.054 0.054 0.035 0.146 0.000 0.223 0.223 0.050 0.046 0.046 0.046 0.039 0.043 0.043 0.043 0.043 0.043 0.039 0.039 0.024 0.024 0.024 0.000
[ 65] 0.021 0.021 0.021 0.021 0.021 0.021 0.021 0.021 0.025 0.021 0.025 0.021 0.021 0.021 0.021 0.157 0.025 0.025 0.021 0.021 0.021 0.025 0.021 0.028 0.021 0.021 0.021 0.025 0.021 0.021 0.032 0.032 0.021 0.021 0.032 0.025 0.025 0.025 0.025 0.025 0.025 0.025 0.010 0.124 0.046 0.204 0.204 0.028 0.025 0.025 0.025 0.028 0.021 0.021 0.021 0.021 0.021 0.010 0.010 0.021 0.021 0.021 0.046 0.046
[ 66] 0.035 0.035 0.035 0.035 0.035 0.035 0.035 0.035 0.039 0.035 0.039 0.035 0.035 0.035 0.035 0.171 0.039 0.039 0.035 0.035 0.035 0.039 0.035 0.043 0.035 0.035 0.035 0.039 0.035 0.035 0.024 0.046 0.035 0.035 0.024 0.039 0.039 0.039 0.039 0.039 0.039 0.039 0.017 0.137 0.017 0.214 0.214 0.035 0.032 0.032 0.032 0.021 0.028 0.028 0.028 0.028 0.028 0.025 0.025 0.007 0.007 0.007 0.017 0.017 0.028
[ 67] 0.039 0.039 0.039 0.039 0.039 0.039 0.039 0.039 0.043 0.039 0.043 0.039 0.039 0.039 0.039 0.153 0.043 0.043 0.039 0.039 0.039 0.043 0.039 0.046 0.039 0.039 0.039 0.043 0.039 0.039 0.000 0.050 0.039 0.039 0.000 0.043 0.043 0.043 0.043 0.043 0.043 0.043 0.021 0.124 0.043 0.186 0.186 0.039 0.035 0.035 0.035 0.024 0.032 0.032 0.032 0.032 0.032 0.028 0.028 0.017 0.017 0.017 0.043 0.043 0.032 0.0…
[ 68] 0.032 0.032 0.032 0.032 0.032 0.032 0.032 0.032 0.028 0.032 0.028 0.032 0.032 0.032 0.032 0.162 0.035 0.028 0.032 0.032 0.032 0.028 0.032 0.032 0.032 0.032 0.032 0.035 0.032 0.032 0.028 0.035 0.032 0.032 0.028 0.028 0.028 0.028 0.028 0.028 0.028 0.028 0.021 0.124 0.039 0.204 0.204 0.032 0.028 0.028 0.028 0.032 0.003 0.003 0.003 0.003 0.003 0.014 0.014 0.017 0.017 0.017 0.039 0.039 0.025 0.0…
[ 69] 0.043 0.043 0.043 0.043 0.043 0.043 0.043 0.043 0.039 0.043 0.039 0.043 0.043 0.043 0.043 0.157 0.047 0.039 0.043 0.043 0.043 0.039 0.043 0.043 0.043 0.043 0.043 0.047 0.043 0.043 0.039 0.046 0.043 0.043 0.039 0.039 0.039 0.039 0.039 0.039 0.039 0.039 0.025 0.120 0.050 0.195 0.195 0.000 0.003 0.003 0.003 0.035 0.028 0.028 0.028 0.028 0.028 0.025 0.025 0.028 0.028 0.028 0.050 0.050 0.028 0.0…
[ 70] 0.039 0.039 0.039 0.039 0.039 0.039 0.039 0.039 0.043 0.039 0.043 0.039 0.039 0.039 0.039 0.153 0.043 0.043 0.039 0.039 0.039 0.043 0.039 0.046 0.039 0.039 0.039 0.043 0.039 0.039 0.000 0.050 0.039 0.039 0.000 0.043 0.043 0.043 0.043 0.043 0.043 0.043 0.021 0.124 0.043 0.186 0.186 0.039 0.035 0.035 0.035 0.024 0.032 0.032 0.032 0.032 0.032 0.028 0.028 0.017 0.017 0.017 0.043 0.043 0.032 0.0…
[ 71] 0.054 0.054 0.054 0.054 0.054 0.054 0.054 0.054 0.054 0.054 0.054 0.054 0.054 0.054 0.054 0.175 0.058 0.054 0.054 0.054 0.054 0.054 0.054 0.058 0.054 0.054 0.054 0.058 0.054 0.054 0.043 0.061 0.054 0.054 0.043 0.054 0.054 0.054 0.054 0.054 0.054 0.054 0.035 0.146 0.000 0.223 0.223 0.050 0.046 0.046 0.046 0.039 0.043 0.043 0.043 0.043 0.043 0.039 0.039 0.024 0.024 0.024 0.000 0.000 0.046 0.0…
[ 72] 0.039 0.039 0.039 0.039 0.039 0.039 0.039 0.039 0.043 0.039 0.043 0.039 0.039 0.039 0.039 0.153 0.043 0.043 0.039 0.039 0.039 0.043 0.039 0.046 0.039 0.039 0.039 0.043 0.039 0.039 0.000 0.050 0.039 0.039 0.000 0.043 0.043 0.043 0.043 0.043 0.043 0.043 0.021 0.124 0.043 0.186 0.186 0.039 0.035 0.035 0.035 0.024 0.032 0.032 0.032 0.032 0.032 0.028 0.028 0.017 0.017 0.017 0.043 0.043 0.032 0.0…
[ 73] 0.032 0.032 0.032 0.032 0.032 0.032 0.032 0.032 0.028 0.032 0.028 0.032 0.032 0.032 0.032 0.162 0.035 0.028 0.032 0.032 0.032 0.028 0.032 0.032 0.032 0.032 0.032 0.035 0.032 0.032 0.028 0.035 0.032 0.032 0.028 0.028 0.028 0.028 0.028 0.028 0.028 0.028 0.021 0.124 0.039 0.204 0.204 0.032 0.028 0.028 0.028 0.032 0.003 0.003 0.003 0.003 0.003 0.014 0.014 0.017 0.017 0.017 0.039 0.039 0.025 0.0…
[ 74] 0.073 0.073 0.073 0.073 0.073 0.073 0.073 0.073 0.069 0.073 0.069 0.073 0.073 0.073 0.073 0.162 0.077 0.069 0.073 0.073 0.073 0.069 0.073 0.073 0.073 0.073 0.073 0.077 0.073 0.073 0.085 0.077 0.073 0.073 0.085 0.069 0.069 0.069 0.069 0.069 0.069 0.069 0.077 0.120 0.105 0.190 0.190 0.073 0.077 0.077 0.077 0.081 0.073 0.073 0.073 0.073 0.073 0.069 0.069 0.089 0.089 0.089 0.105 0.105 0.073 0.0…
[ 75] 0.073 0.073 0.073 0.073 0.073 0.073 0.073 0.073 0.069 0.073 0.069 0.073 0.073 0.073 0.073 0.162 0.077 0.069 0.073 0.073 0.073 0.069 0.073 0.073 0.073 0.073 0.073 0.077 0.073 0.073 0.085 0.077 0.073 0.073 0.085 0.069 0.069 0.069 0.069 0.069 0.069 0.069 0.077 0.120 0.105 0.190 0.190 0.073 0.077 0.077 0.077 0.081 0.073 0.073 0.073 0.073 0.073 0.069 0.069 0.089 0.089 0.089 0.105 0.105 0.073 0.0…
[ 76] 0.073 0.073 0.073 0.073 0.073 0.073 0.073 0.073 0.069 0.073 0.069 0.073 0.073 0.073 0.073 0.162 0.077 0.069 0.073 0.073 0.073 0.069 0.073 0.073 0.073 0.073 0.073 0.077 0.073 0.073 0.085 0.077 0.073 0.073 0.085 0.069 0.069 0.069 0.069 0.069 0.069 0.069 0.077 0.120 0.105 0.190 0.190 0.073 0.077 0.077 0.077 0.081 0.073 0.073 0.073 0.073 0.073 0.069 0.069 0.089 0.089 0.089 0.105 0.105 0.073 0.0…
[ 77] 0.077 0.077 0.077 0.077 0.077 0.077 0.077 0.077 0.073 0.077 0.073 0.077 0.077 0.077 0.077 0.166 0.081 0.073 0.077 0.077 0.077 0.073 0.077 0.077 0.077 0.077 0.077 0.081 0.077 0.077 0.089 0.081 0.077 0.077 0.089 0.073 0.073 0.073 0.073 0.073 0.073 0.073 0.081 0.124 0.110 0.186 0.186 0.077 0.081 0.081 0.081 0.085 0.077 0.077 0.077 0.077 0.077 0.073 0.073 0.093 0.093 0.093 0.110 0.110 0.077 0.0…
[ 78] 0.069 0.069 0.069 0.069 0.069 0.069 0.069 0.069 0.065 0.069 0.065 0.069 0.069 0.069 0.069 0.157 0.073 0.065 0.069 0.069 0.069 0.065 0.069 0.069 0.069 0.069 0.069 0.073 0.069 0.069 0.081 0.073 0.069 0.069 0.081 0.065 0.065 0.065 0.065 0.065 0.065 0.065 0.073 0.116 0.101 0.186 0.186 0.069 0.073 0.073 0.073 0.077 0.069 0.069 0.069 0.069 0.069 0.065 0.065 0.085 0.085 0.085 0.101 0.101 0.069 0.0…
[ 79] 0.077 0.077 0.077 0.077 0.077 0.077 0.077 0.077 0.073 0.077 0.073 0.077 0.077 0.077 0.077 0.166 0.081 0.073 0.077 0.077 0.077 0.073 0.077 0.077 0.077 0.077 0.077 0.081 0.077 0.077 0.089 0.081 0.077 0.077 0.089 0.073 0.073 0.073 0.073 0.073 0.073 0.073 0.081 0.124 0.110 0.186 0.186 0.077 0.081 0.081 0.081 0.085 0.077 0.077 0.077 0.077 0.077 0.073 0.073 0.093 0.093 0.093 0.110 0.110 0.077 0.0…
[ 80] 0.077 0.077 0.077 0.077 0.077 0.077 0.077 0.077 0.073 0.077 0.073 0.077 0.077 0.077 0.077 0.166 0.081 0.073 0.077 0.077 0.077 0.073 0.077 0.077 0.077 0.077 0.077 0.081 0.077 0.077 0.089 0.081 0.077 0.077 0.089 0.073 0.073 0.073 0.073 0.073 0.073 0.073 0.081 0.124 0.110 0.186 0.186 0.077 0.081 0.081 0.081 0.085 0.077 0.077 0.077 0.077 0.077 0.073 0.073 0.093 0.093 0.093 0.110 0.110 0.077 0.0…
[ 81] 0.077 0.077 0.077 0.077 0.077 0.077 0.077 0.077 0.073 0.077 0.073 0.077 0.077 0.077 0.077 0.166 0.081 0.073 0.077 0.077 0.077 0.073 0.077 0.077 0.077 0.077 0.077 0.081 0.077 0.077 0.089 0.081 0.077 0.077 0.089 0.073 0.073 0.073 0.073 0.073 0.073 0.073 0.081 0.124 0.110 0.186 0.186 0.077 0.081 0.081 0.081 0.085 0.077 0.077 0.077 0.077 0.077 0.073 0.073 0.093 0.093 0.093 0.110 0.110 0.077 0.0…
[ 82] 0.073 0.073 0.073 0.073 0.073 0.073 0.073 0.073 0.069 0.073 0.069 0.073 0.073 0.073 0.073 0.162 0.077 0.069 0.073 0.073 0.073 0.069 0.073 0.073 0.073 0.073 0.073 0.077 0.073 0.073 0.085 0.077 0.073 0.073 0.085 0.069 0.069 0.069 0.069 0.069 0.069 0.069 0.077 0.120 0.105 0.190 0.190 0.073 0.077 0.077 0.077 0.081 0.073 0.073 0.073 0.073 0.073 0.069 0.069 0.089 0.089 0.089 0.105 0.105 0.073 0.0…
[ 83] 0.073 0.073 0.073 0.073 0.073 0.073 0.073 0.073 0.069 0.073 0.069 0.073 0.073 0.073 0.073 0.162 0.077 0.069 0.073 0.073 0.073 0.069 0.073 0.073 0.073 0.073 0.073 0.077 0.073 0.073 0.085 0.077 0.073 0.073 0.085 0.069 0.069 0.069 0.069 0.069 0.069 0.069 0.077 0.120 0.105 0.190 0.190 0.073 0.077 0.077 0.077 0.081 0.073 0.073 0.073 0.073 0.073 0.069 0.069 0.089 0.089 0.089 0.105 0.105 0.073 0.0…
[ 84] 0.073 0.073 0.073 0.073 0.073 0.073 0.073 0.073 0.069 0.073 0.069 0.073 0.073 0.073 0.073 0.162 0.077 0.069 0.073 0.073 0.073 0.069 0.073 0.073 0.073 0.073 0.073 0.077 0.073 0.073 0.085 0.077 0.073 0.073 0.085 0.069 0.069 0.069 0.069 0.069 0.069 0.069 0.077 0.120 0.105 0.190 0.190 0.073 0.077 0.077 0.077 0.081 0.073 0.073 0.073 0.073 0.073 0.069 0.069 0.089 0.089 0.089 0.105 0.105 0.073 0.0…
[ 85] 0.073 0.073 0.073 0.073 0.073 0.073 0.073 0.073 0.069 0.073 0.069 0.073 0.073 0.073 0.073 0.162 0.077 0.069 0.073 0.073 0.073 0.069 0.073 0.073 0.073 0.073 0.073 0.077 0.073 0.073 0.085 0.077 0.073 0.073 0.085 0.069 0.069 0.069 0.069 0.069 0.069 0.069 0.077 0.120 0.105 0.190 0.190 0.073 0.077 0.077 0.077 0.081 0.073 0.073 0.073 0.073 0.073 0.069 0.069 0.089 0.089 0.089 0.105 0.105 0.073 0.0…
[ 86] 0.077 0.077 0.077 0.077 0.077 0.077 0.077 0.077 0.073 0.077 0.073 0.077 0.077 0.077 0.077 0.166 0.081 0.073 0.077 0.077 0.077 0.073 0.077 0.077 0.077 0.077 0.077 0.081 0.077 0.077 0.089 0.081 0.077 0.077 0.089 0.073 0.073 0.073 0.073 0.073 0.073 0.073 0.081 0.124 0.110 0.186 0.186 0.077 0.081 0.081 0.081 0.085 0.077 0.077 0.077 0.077 0.077 0.073 0.073 0.093 0.093 0.093 0.110 0.110 0.077 0.0…
[ 87] 0.186 0.186 0.186 0.186 0.186 0.186 0.186 0.186 0.191 0.186 0.191 0.186 0.186 0.186 0.186 0.209 0.191 0.191 0.186 0.186 0.186 0.191 0.186 0.195 0.186 0.186 0.186 0.186 0.186 0.186 0.182 0.200 0.186 0.186 0.182 0.191 0.191 0.191 0.191 0.191 0.191 0.191 0.182 0.196 0.186 0.223 0.223 0.195 0.200 0.200 0.200 0.195 0.195 0.195 0.195 0.195 0.195 0.191 0.191 0.177 0.177 0.177 0.186 0.186 0.191 0.1…
[ 88] 0.186 0.186 0.186 0.186 0.186 0.186 0.186 0.186 0.191 0.186 0.191 0.186 0.186 0.186 0.186 0.209 0.191 0.191 0.186 0.186 0.186 0.191 0.186 0.195 0.186 0.186 0.186 0.186 0.186 0.186 0.182 0.200 0.186 0.186 0.182 0.191 0.191 0.191 0.191 0.191 0.191 0.191 0.182 0.196 0.186 0.223 0.223 0.195 0.200 0.200 0.200 0.195 0.195 0.195 0.195 0.195 0.195 0.191 0.191 0.177 0.177 0.177 0.186 0.186 0.191 0.1…
[ 89] 0.186 0.186 0.186 0.186 0.186 0.186 0.186 0.186 0.191 0.186 0.191 0.186 0.186 0.186 0.186 0.209 0.191 0.191 0.186 0.186 0.186 0.191 0.186 0.195 0.186 0.186 0.186 0.186 0.186 0.186 0.182 0.200 0.186 0.186 0.182 0.191 0.191 0.191 0.191 0.191 0.191 0.191 0.182 0.196 0.186 0.223 0.223 0.195 0.200 0.200 0.200 0.195 0.195 0.195 0.195 0.195 0.195 0.191 0.191 0.177 0.177 0.177 0.186 0.186 0.191 0.1…
[ 90] 0.186 0.186 0.186 0.186 0.186 0.186 0.186 0.186 0.191 0.186 0.191 0.186 0.186 0.186 0.186 0.209 0.191 0.191 0.186 0.186 0.186 0.191 0.186 0.195 0.186 0.186 0.186 0.186 0.186 0.186 0.182 0.200 0.186 0.186 0.182 0.191 0.191 0.191 0.191 0.191 0.191 0.191 0.182 0.196 0.186 0.223 0.223 0.195 0.200 0.200 0.200 0.195 0.195 0.195 0.195 0.195 0.195 0.191 0.191 0.177 0.177 0.177 0.186 0.186 0.191 0.1…
[ 91] 0.186 0.186 0.186 0.186 0.186 0.186 0.186 0.186 0.191 0.186 0.191 0.186 0.186 0.186 0.186 0.209 0.191 0.191 0.186 0.186 0.186 0.191 0.186 0.195 0.186 0.186 0.186 0.186 0.186 0.186 0.182 0.200 0.186 0.186 0.182 0.191 0.191 0.191 0.191 0.191 0.191 0.191 0.182 0.196 0.186 0.223 0.223 0.195 0.200 0.200 0.200 0.195 0.195 0.195 0.195 0.195 0.195 0.191 0.191 0.177 0.177 0.177 0.186 0.186 0.191 0.1…
[ 92] 0.186 0.186 0.186 0.186 0.186 0.186 0.186 0.186 0.191 0.186 0.191 0.186 0.186 0.186 0.186 0.209 0.191 0.191 0.186 0.186 0.186 0.191 0.186 0.195 0.186 0.186 0.186 0.186 0.186 0.186 0.182 0.200 0.186 0.186 0.182 0.191 0.191 0.191 0.191 0.191 0.191 0.191 0.182 0.196 0.186 0.223 0.223 0.195 0.200 0.200 0.200 0.195 0.195 0.195 0.195 0.195 0.195 0.191 0.191 0.177 0.177 0.177 0.186 0.186 0.191 0.1…
[ 93] 0.141 0.141 0.141 0.141 0.141 0.141 0.141 0.141 0.137 0.141 0.137 0.141 0.141 0.141 0.141 0.166 0.146 0.137 0.141 0.141 0.141 0.137 0.141 0.141 0.141 0.141 0.141 0.146 0.141 0.141 0.132 0.137 0.141 0.141 0.132 0.137 0.137 0.137 0.137 0.137 0.137 0.137 0.137 0.039 0.154 0.196 0.196 0.120 0.124 0.124 0.124 0.146 0.141 0.141 0.141 0.141 0.141 0.133 0.133 0.141 0.141 0.141 0.154 0.154 0.141 0.1…
[ 94] 0.141 0.141 0.141 0.141 0.141 0.141 0.141 0.141 0.137 0.141 0.137 0.141 0.141 0.141 0.141 0.166 0.146 0.137 0.141 0.141 0.141 0.137 0.141 0.141 0.141 0.141 0.141 0.146 0.141 0.141 0.132 0.137 0.141 0.141 0.132 0.137 0.137 0.137 0.137 0.137 0.137 0.137 0.137 0.039 0.154 0.196 0.196 0.120 0.124 0.124 0.124 0.146 0.141 0.141 0.141 0.141 0.141 0.133 0.133 0.141 0.141 0.141 0.154 0.154 0.141 0.1…
[ 95] 0.141 0.141 0.141 0.141 0.141 0.141 0.141 0.141 0.137 0.141 0.137 0.141 0.141 0.141 0.141 0.166 0.146 0.137 0.141 0.141 0.141 0.137 0.141 0.141 0.141 0.141 0.141 0.146 0.141 0.141 0.132 0.137 0.141 0.141 0.132 0.137 0.137 0.137 0.137 0.137 0.137 0.137 0.137 0.039 0.154 0.196 0.196 0.120 0.124 0.124 0.124 0.146 0.141 0.141 0.141 0.141 0.141 0.133 0.133 0.141 0.141 0.141 0.154 0.154 0.141 0.1…
[ 96] 0.166 0.166 0.166 0.166 0.166 0.166 0.166 0.166 0.170 0.166 0.170 0.166 0.166 0.166 0.166 0.109 0.161 0.170 0.166 0.166 0.166 0.170 0.166 0.175 0.166 0.166 0.166 0.166 0.166 0.166 0.175 0.166 0.166 0.166 0.175 0.170 0.170 0.170 0.170 0.170 0.170 0.170 0.170 0.182 0.193 0.173 0.173 0.184 0.189 0.189 0.189 0.189 0.175 0.175 0.175 0.175 0.175 0.170 0.170 0.184 0.184 0.184 0.193 0.193 0.161 0.1…
[ 97] 0.166 0.166 0.166 0.166 0.166 0.166 0.166 0.166 0.170 0.166 0.170 0.166 0.166 0.166 0.166 0.109 0.161 0.170 0.166 0.166 0.166 0.170 0.166 0.175 0.166 0.166 0.166 0.166 0.166 0.166 0.175 0.166 0.166 0.166 0.175 0.170 0.170 0.170 0.170 0.170 0.170 0.170 0.170 0.182 0.193 0.173 0.173 0.184 0.189 0.189 0.189 0.189 0.175 0.175 0.175 0.175 0.175 0.170 0.170 0.184 0.184 0.184 0.193 0.193 0.161 0.1…
[ 98] 0.166 0.166 0.166 0.166 0.166 0.166 0.166 0.166 0.170 0.166 0.170 0.166 0.166 0.166 0.166 0.109 0.161 0.170 0.166 0.166 0.166 0.170 0.166 0.175 0.166 0.166 0.166 0.166 0.166 0.166 0.175 0.166 0.166 0.166 0.175 0.170 0.170 0.170 0.170 0.170 0.170 0.170 0.170 0.182 0.193 0.173 0.173 0.184 0.189 0.189 0.189 0.189 0.175 0.175 0.175 0.175 0.175 0.170 0.170 0.184 0.184 0.184 0.193 0.193 0.161 0.1…
[ 99] 0.166 0.166 0.166 0.166 0.166 0.166 0.166 0.166 0.170 0.166 0.170 0.166 0.166 0.166 0.166 0.109 0.161 0.170 0.166 0.166 0.166 0.170 0.166 0.175 0.166 0.166 0.166 0.166 0.166 0.166 0.175 0.166 0.166 0.166 0.175 0.170 0.170 0.170 0.170 0.170 0.170 0.170 0.170 0.182 0.193 0.173 0.173 0.184 0.189 0.189 0.189 0.189 0.175 0.175 0.175 0.175 0.175 0.170 0.170 0.184 0.184 0.184 0.193 0.193 0.161 0.1…
[100] 0.166 0.166 0.166 0.166 0.166 0.166 0.166 0.166 0.170 0.166 0.170 0.166 0.166 0.166 0.166 0.109 0.161 0.170 0.166 0.166 0.166 0.170 0.166 0.175 0.166 0.166 0.166 0.166 0.166 0.166 0.175 0.166 0.166 0.166 0.175 0.170 0.170 0.170 0.170 0.170 0.170 0.170 0.170 0.182 0.193 0.173 0.173 0.184 0.189 0.189 0.189 0.189 0.175 0.175 0.175 0.175 0.175 0.170 0.170 0.184 0.184 0.184 0.193 0.193 0.161 0.1…
[101] 0.166 0.166 0.166 0.166 0.166 0.166 0.166 0.166 0.170 0.166 0.170 0.166 0.166 0.166 0.166 0.109 0.161 0.170 0.166 0.166 0.166 0.170 0.166 0.175 0.166 0.166 0.166 0.166 0.166 0.166 0.175 0.166 0.166 0.166 0.175 0.170 0.170 0.170 0.170 0.170 0.170 0.170 0.170 0.182 0.193 0.173 0.173 0.184 0.189 0.189 0.189 0.189 0.175 0.175 0.175 0.175 0.175 0.170 0.170 0.184 0.184 0.184 0.193 0.193 0.161 0.1…
[102] 0.116 0.116 0.116 0.116 0.116 0.116 0.116 0.116 0.120 0.116 0.120 0.116 0.116 0.116 0.116 0.166 0.120 0.120 0.116 0.116 0.116 0.120 0.116 0.116 0.116 0.116 0.116 0.120 0.116 0.116 0.116 0.120 0.116 0.116 0.116 0.120 0.120 0.120 0.120 0.120 0.120 0.120 0.112 0.028 0.141 0.196 0.196 0.120 0.116 0.116 0.116 0.120 0.124 0.124 0.124 0.124 0.124 0.116 0.116 0.124 0.124 0.124 0.141 0.141 0.116 0.1…
[103] 0.116 0.116 0.116 0.116 0.116 0.116 0.116 0.116 0.120 0.116 0.120 0.116 0.116 0.116 0.116 0.166 0.120 0.120 0.116 0.116 0.116 0.120 0.116 0.116 0.116 0.116 0.116 0.120 0.116 0.116 0.116 0.120 0.116 0.116 0.116 0.120 0.120 0.120 0.120 0.120 0.120 0.120 0.112 0.028 0.141 0.196 0.196 0.120 0.116 0.116 0.116 0.120 0.124 0.124 0.124 0.124 0.124 0.116 0.116 0.124 0.124 0.124 0.141 0.141 0.116 0.1…
[104] 0.166 0.166 0.166 0.166 0.166 0.166 0.166 0.166 0.170 0.166 0.170 0.166 0.166 0.166 0.166 0.109 0.161 0.170 0.166 0.166 0.166 0.170 0.166 0.175 0.166 0.166 0.166 0.166 0.166 0.166 0.175 0.166 0.166 0.166 0.175 0.170 0.170 0.170 0.170 0.170 0.170 0.170 0.170 0.182 0.193 0.173 0.173 0.184 0.189 0.189 0.189 0.189 0.175 0.175 0.175 0.175 0.175 0.170 0.170 0.184 0.184 0.184 0.193 0.193 0.161 0.1…
[105] 0.209 0.209 0.209 0.209 0.209 0.209 0.209 0.209 0.204 0.209 0.204 0.209 0.209 0.209 0.209 0.173 0.204 0.204 0.209 0.209 0.209 0.204 0.209 0.204 0.209 0.209 0.209 0.204 0.209 0.209 0.191 0.204 0.209 0.209 0.191 0.204 0.204 0.204 0.204 0.204 0.204 0.204 0.200 0.191 0.218 0.003 0.003 0.190 0.195 0.195 0.195 0.209 0.200 0.200 0.200 0.200 0.200 0.190 0.190 0.204 0.204 0.204 0.218 0.218 0.200 0.2…
[106] 0.214 0.214 0.214 0.214 0.214 0.214 0.214 0.214 0.209 0.214 0.209 0.214 0.214 0.214 0.214 0.168 0.209 0.209 0.214 0.214 0.214 0.209 0.214 0.209 0.214 0.214 0.214 0.209 0.214 0.214 0.186 0.209 0.214 0.214 0.186 0.209 0.209 0.209 0.209 0.209 0.209 0.209 0.204 0.196 0.223 0.000 0.000 0.195 0.200 0.200 0.200 0.214 0.204 0.204 0.204 0.204 0.204 0.195 0.195 0.209 0.209 0.209 0.223 0.223 0.204 0.2…
[107] 0.214 0.214 0.214 0.214 0.214 0.214 0.214 0.214 0.209 0.214 0.209 0.214 0.214 0.214 0.214 0.168 0.209 0.209 0.214 0.214 0.214 0.209 0.214 0.209 0.214 0.214 0.214 0.209 0.214 0.214 0.186 0.209 0.214 0.214 0.186 0.209 0.209 0.209 0.209 0.209 0.209 0.209 0.204 0.196 0.223 0.000 0.000 0.195 0.200 0.200 0.200 0.214 0.204 0.204 0.204 0.204 0.204 0.195 0.195 0.209 0.209 0.209 0.223 0.223 0.204 0.2…
[108] 0.214 0.214 0.214 0.214 0.214 0.214 0.214 0.214 0.209 0.214 0.209 0.214 0.214 0.214 0.214 0.168 0.209 0.209 0.214 0.214 0.214 0.209 0.214 0.209 0.214 0.214 0.214 0.209 0.214 0.214 0.186 0.209 0.214 0.214 0.186 0.209 0.209 0.209 0.209 0.209 0.209 0.209 0.204 0.196 0.223 0.000 0.000 0.195 0.200 0.200 0.200 0.214 0.204 0.204 0.204 0.204 0.204 0.195 0.195 0.209 0.209 0.209 0.223 0.223 0.204 0.2…
[109] 0.214 0.214 0.214 0.214 0.214 0.214 0.214 0.214 0.209 0.214 0.209 0.214 0.214 0.214 0.214 0.168 0.209 0.209 0.214 0.214 0.214 0.209 0.214 0.209 0.214 0.214 0.214 0.209 0.214 0.214 0.186 0.209 0.214 0.214 0.186 0.209 0.209 0.209 0.209 0.209 0.209 0.209 0.204 0.196 0.223 0.000 0.000 0.195 0.200 0.200 0.200 0.214 0.204 0.204 0.204 0.204 0.204 0.195 0.195 0.209 0.209 0.209 0.223 0.223 0.204 0.2…
[110] 0.214 0.214 0.214 0.214 0.214 0.214 0.214 0.214 0.209 0.214 0.209 0.214 0.214 0.214 0.214 0.168 0.209 0.209 0.214 0.214 0.214 0.209 0.214 0.209 0.214 0.214 0.214 0.209 0.214 0.214 0.186 0.209 0.214 0.214 0.186 0.209 0.209 0.209 0.209 0.209 0.209 0.209 0.204 0.196 0.223 0.000 0.000 0.195 0.200 0.200 0.200 0.214 0.204 0.204 0.204 0.204 0.204 0.195 0.195 0.209 0.209 0.209 0.223 0.223 0.204 0.2…
[111] 0.214 0.214 0.214 0.214 0.214 0.214 0.214 0.214 0.209 0.214 0.209 0.214 0.214 0.214 0.214 0.168 0.209 0.209 0.214 0.214 0.214 0.209 0.214 0.209 0.214 0.214 0.214 0.209 0.214 0.214 0.186 0.209 0.214 0.214 0.186 0.209 0.209 0.209 0.209 0.209 0.209 0.209 0.204 0.196 0.223 0.000 0.000 0.195 0.200 0.200 0.200 0.214 0.204 0.204 0.204 0.204 0.204 0.195 0.195 0.209 0.209 0.209 0.223 0.223 0.204 0.2…
[112] 0.214 0.214 0.214 0.214 0.214 0.214 0.214 0.214 0.209 0.214 0.209 0.214 0.214 0.214 0.214 0.168 0.209 0.209 0.214 0.214 0.214 0.209 0.214 0.209 0.214 0.214 0.214 0.209 0.214 0.214 0.186 0.209 0.214 0.214 0.186 0.209 0.209 0.209 0.209 0.209 0.209 0.209 0.204 0.196 0.223 0.000 0.000 0.195 0.200 0.200 0.200 0.214 0.204 0.204 0.204 0.204 0.204 0.195 0.195 0.209 0.209 0.209 0.223 0.223 0.204 0.2…
[113] 0.214 0.214 0.214 0.214 0.214 0.214 0.214 0.214 0.209 0.214 0.209 0.214 0.214 0.214 0.214 0.168 0.209 0.209 0.214 0.214 0.214 0.209 0.214 0.209 0.214 0.214 0.214 0.209 0.214 0.214 0.186 0.209 0.214 0.214 0.186 0.209 0.209 0.209 0.209 0.209 0.209 0.209 0.204 0.196 0.223 0.000 0.000 0.195 0.200 0.200 0.200 0.214 0.204 0.204 0.204 0.204 0.204 0.195 0.195 0.209 0.209 0.209 0.223 0.223 0.204 0.2…
[114] 0.214 0.214 0.214 0.214 0.214 0.214 0.214 0.214 0.209 0.214 0.209 0.214 0.214 0.214 0.214 0.168 0.209 0.209 0.214 0.214 0.214 0.209 0.214 0.209 0.214 0.214 0.214 0.209 0.214 0.214 0.186 0.209 0.214 0.214 0.186 0.209 0.209 0.209 0.209 0.209 0.209 0.209 0.204 0.196 0.223 0.000 0.000 0.195 0.200 0.200 0.200 0.214 0.204 0.204 0.204 0.204 0.204 0.195 0.195 0.209 0.209 0.209 0.223 0.223 0.204 0.2…
[115] 0.214 0.214 0.214 0.214 0.214 0.214 0.214 0.214 0.209 0.214 0.209 0.214 0.214 0.214 0.214 0.168 0.209 0.209 0.214 0.214 0.214 0.209 0.214 0.209 0.214 0.214 0.214 0.209 0.214 0.214 0.186 0.209 0.214 0.214 0.186 0.209 0.209 0.209 0.209 0.209 0.209 0.209 0.204 0.196 0.223 0.000 0.000 0.195 0.200 0.200 0.200 0.214 0.204 0.204 0.204 0.204 0.204 0.195 0.195 0.209 0.209 0.209 0.223 0.223 0.204 0.2…
[116] 0.214 0.214 0.214 0.214 0.214 0.214 0.214 0.214 0.209 0.214 0.209 0.214 0.214 0.214 0.214 0.168 0.209 0.209 0.214 0.214 0.214 0.209 0.214 0.209 0.214 0.214 0.214 0.209 0.214 0.214 0.186 0.209 0.214 0.214 0.186 0.209 0.209 0.209 0.209 0.209 0.209 0.209 0.204 0.196 0.223 0.000 0.000 0.195 0.200 0.200 0.200 0.214 0.204 0.204 0.204 0.204 0.204 0.195 0.195 0.209 0.209 0.209 0.223 0.223 0.204 0.2…
[117] 0.214 0.214 0.214 0.214 0.214 0.214 0.214 0.214 0.209 0.214 0.209 0.214 0.214 0.214 0.214 0.168 0.209 0.209 0.214 0.214 0.214 0.209 0.214 0.209 0.214 0.214 0.214 0.209 0.214 0.214 0.186 0.209 0.214 0.214 0.186 0.209 0.209 0.209 0.209 0.209 0.209 0.209 0.204 0.196 0.223 0.000 0.000 0.195 0.200 0.200 0.200 0.214 0.204 0.204 0.204 0.204 0.204 0.195 0.195 0.209 0.209 0.209 0.223 0.223 0.204 0.2…
[118] 0.214 0.214 0.214 0.214 0.214 0.214 0.214 0.214 0.209 0.214 0.209 0.214 0.214 0.214 0.214 0.168 0.209 0.209 0.214 0.214 0.214 0.209 0.214 0.209 0.214 0.214 0.214 0.209 0.214 0.214 0.186 0.209 0.214 0.214 0.186 0.209 0.209 0.209 0.209 0.209 0.209 0.209 0.204 0.196 0.223 0.000 0.000 0.195 0.200 0.200 0.200 0.214 0.204 0.204 0.204 0.204 0.204 0.195 0.195 0.209 0.209 0.209 0.223 0.223 0.204 0.2…
[119] 0.214 0.214 0.214 0.214 0.214 0.214 0.214 0.214 0.209 0.214 0.209 0.214 0.214 0.214 0.214 0.168 0.209 0.209 0.214 0.214 0.214 0.209 0.214 0.209 0.214 0.214 0.214 0.209 0.214 0.214 0.186 0.209 0.214 0.214 0.186 0.209 0.209 0.209 0.209 0.209 0.209 0.209 0.204 0.196 0.223 0.000 0.000 0.195 0.200 0.200 0.200 0.214 0.204 0.204 0.204 0.204 0.204 0.195 0.195 0.209 0.209 0.209 0.223 0.223 0.204 0.2…
[120] 0.214 0.214 0.214 0.214 0.214 0.214 0.214 0.214 0.209 0.214 0.209 0.214 0.214 0.214 0.214 0.168 0.209 0.209 0.214 0.214 0.214 0.209 0.214 0.209 0.214 0.214 0.214 0.209 0.214 0.214 0.186 0.209 0.214 0.214 0.186 0.209 0.209 0.209 0.209 0.209 0.209 0.209 0.204 0.196 0.223 0.000 0.000 0.195 0.200 0.200 0.200 0.214 0.204 0.204 0.204 0.204 0.204 0.195 0.195 0.209 0.209 0.209 0.223 0.223 0.204 0.2…
[121] 0.214 0.214 0.214 0.214 0.214 0.214 0.214 0.214 0.209 0.214 0.209 0.214 0.214 0.214 0.214 0.168 0.209 0.209 0.214 0.214 0.214 0.209 0.214 0.209 0.214 0.214 0.214 0.209 0.214 0.214 0.186 0.209 0.214 0.214 0.186 0.209 0.209 0.209 0.209 0.209 0.209 0.209 0.204 0.196 0.223 0.000 0.000 0.195 0.200 0.200 0.200 0.214 0.204 0.204 0.204 0.204 0.204 0.195 0.195 0.209 0.209 0.209 0.223 0.223 0.204 0.2…
[122] 0.214 0.214 0.214 0.214 0.214 0.214 0.214 0.214 0.209 0.214 0.209 0.214 0.214 0.214 0.214 0.168 0.209 0.209 0.214 0.214 0.214 0.209 0.214 0.209 0.214 0.214 0.214 0.209 0.214 0.214 0.186 0.209 0.214 0.214 0.186 0.209 0.209 0.209 0.209 0.209 0.209 0.209 0.204 0.196 0.223 0.000 0.000 0.195 0.200 0.200 0.200 0.214 0.204 0.204 0.204 0.204 0.204 0.195 0.195 0.209 0.209 0.209 0.223 0.223 0.204 0.2…
[123] 0.214 0.214 0.214 0.214 0.214 0.214 0.214 0.214 0.209 0.214 0.209 0.214 0.214 0.214 0.214 0.168 0.209 0.209 0.214 0.214 0.214 0.209 0.214 0.209 0.214 0.214 0.214 0.209 0.214 0.214 0.186 0.209 0.214 0.214 0.186 0.209 0.209 0.209 0.209 0.209 0.209 0.209 0.204 0.196 0.223 0.000 0.000 0.195 0.200 0.200 0.200 0.214 0.204 0.204 0.204 0.204 0.204 0.195 0.195 0.209 0.209 0.209 0.223 0.223 0.204 0.2…
[124] 0.214 0.214 0.214 0.214 0.214 0.214 0.214 0.214 0.209 0.214 0.209 0.214 0.214 0.214 0.214 0.168 0.209 0.209 0.214 0.214 0.214 0.209 0.214 0.209 0.214 0.214 0.214 0.209 0.214 0.214 0.186 0.209 0.214 0.214 0.186 0.209 0.209 0.209 0.209 0.209 0.209 0.209 0.204 0.196 0.223 0.000 0.000 0.195 0.200 0.200 0.200 0.214 0.204 0.204 0.204 0.204 0.204 0.195 0.195 0.209 0.209 0.209 0.223 0.223 0.204 0.2…
[125] 0.214 0.214 0.214 0.214 0.214 0.214 0.214 0.214 0.209 0.214 0.209 0.214 0.214 0.214 0.214 0.168 0.209 0.209 0.214 0.214 0.214 0.209 0.214 0.209 0.214 0.214 0.214 0.209 0.214 0.214 0.186 0.209 0.214 0.214 0.186 0.209 0.209 0.209 0.209 0.209 0.209 0.209 0.204 0.196 0.223 0.000 0.000 0.195 0.200 0.200 0.200 0.214 0.204 0.204 0.204 0.204 0.204 0.195 0.195 0.209 0.209 0.209 0.223 0.223 0.204 0.2…
[126] 0.174 0.174 0.174 0.174 0.174 0.174 0.174 0.174 0.170 0.174 0.170 0.174 0.174 0.174 0.174 0.065 0.170 0.170 0.174 0.174 0.174 0.170 0.174 0.174 0.174 0.174 0.174 0.174 0.174 0.174 0.179 0.174 0.174 0.174 0.179 0.170 0.170 0.170 0.170 0.170 0.170 0.170 0.179 0.176 0.188 0.177 0.177 0.170 0.174 0.174 0.174 0.197 0.183 0.183 0.183 0.183 0.183 0.170 0.170 0.183 0.183 0.183 0.188 0.188 0.179 0.1…
[127] 0.170 0.170 0.170 0.170 0.170 0.170 0.170 0.170 0.165 0.170 0.165 0.170 0.170 0.170 0.170 0.061 0.165 0.165 0.170 0.170 0.170 0.165 0.170 0.170 0.170 0.170 0.170 0.170 0.170 0.170 0.175 0.170 0.170 0.170 0.175 0.165 0.165 0.165 0.165 0.165 0.165 0.165 0.174 0.172 0.183 0.173 0.173 0.165 0.170 0.170 0.170 0.193 0.179 0.179 0.179 0.179 0.179 0.165 0.165 0.179 0.179 0.179 0.183 0.183 0.174 0.1…
[128] 0.170 0.170 0.170 0.170 0.170 0.170 0.170 0.170 0.165 0.170 0.165 0.170 0.170 0.170 0.170 0.061 0.165 0.165 0.170 0.170 0.170 0.165 0.170 0.170 0.170 0.170 0.170 0.170 0.170 0.170 0.175 0.170 0.170 0.170 0.175 0.165 0.165 0.165 0.165 0.165 0.165 0.165 0.174 0.172 0.183 0.173 0.173 0.165 0.170 0.170 0.170 0.193 0.179 0.179 0.179 0.179 0.179 0.165 0.165 0.179 0.179 0.179 0.183 0.183 0.174 0.1…
[129] 0.170 0.170 0.170 0.170 0.170 0.170 0.170 0.170 0.165 0.170 0.165 0.170 0.170 0.170 0.170 0.061 0.165 0.165 0.170 0.170 0.170 0.165 0.170 0.170 0.170 0.170 0.170 0.170 0.170 0.170 0.175 0.170 0.170 0.170 0.175 0.165 0.165 0.165 0.165 0.165 0.165 0.165 0.174 0.172 0.183 0.173 0.173 0.165 0.170 0.170 0.170 0.193 0.179 0.179 0.179 0.179 0.179 0.165 0.165 0.179 0.179 0.179 0.183 0.183 0.174 0.1…
[130] 0.170 0.170 0.170 0.170 0.170 0.170 0.170 0.170 0.165 0.170 0.165 0.170 0.170 0.170 0.170 0.061 0.165 0.165 0.170 0.170 0.170 0.165 0.170 0.170 0.170 0.170 0.170 0.170 0.170 0.170 0.175 0.170 0.170 0.170 0.175 0.165 0.165 0.165 0.165 0.165 0.165 0.165 0.174 0.172 0.183 0.173 0.173 0.165 0.170 0.170 0.170 0.193 0.179 0.179 0.179 0.179 0.179 0.165 0.165 0.179 0.179 0.179 0.183 0.183 0.174 0.1…
[131] 0.170 0.170 0.170 0.170 0.170 0.170 0.170 0.170 0.165 0.170 0.165 0.170 0.170 0.170 0.170 0.061 0.165 0.165 0.170 0.170 0.170 0.165 0.170 0.170 0.170 0.170 0.170 0.170 0.170 0.170 0.175 0.170 0.170 0.170 0.175 0.165 0.165 0.165 0.165 0.165 0.165 0.165 0.174 0.172 0.183 0.173 0.173 0.165 0.170 0.170 0.170 0.193 0.179 0.179 0.179 0.179 0.179 0.165 0.165 0.179 0.179 0.179 0.183 0.183 0.174 0.1…
[132] 0.116 0.116 0.116 0.116 0.116 0.116 0.116 0.116 0.120 0.116 0.120 0.116 0.116 0.116 0.116 0.166 0.120 0.120 0.116 0.116 0.116 0.120 0.116 0.116 0.116 0.116 0.116 0.120 0.116 0.116 0.116 0.120 0.116 0.116 0.116 0.120 0.120 0.120 0.120 0.120 0.120 0.120 0.112 0.028 0.141 0.196 0.196 0.120 0.116 0.116 0.116 0.120 0.124 0.124 0.124 0.124 0.124 0.116 0.116 0.124 0.124 0.124 0.141 0.141 0.116 0.1…
[133] 0.120 0.120 0.120 0.120 0.120 0.120 0.120 0.120 0.124 0.120 0.124 0.120 0.120 0.120 0.120 0.171 0.124 0.124 0.120 0.120 0.120 0.124 0.120 0.120 0.120 0.120 0.120 0.124 0.120 0.120 0.120 0.124 0.120 0.120 0.120 0.124 0.124 0.124 0.124 0.124 0.124 0.124 0.116 0.032 0.145 0.201 0.201 0.124 0.120 0.120 0.120 0.124 0.128 0.128 0.128 0.128 0.128 0.120 0.120 0.128 0.128 0.128 0.145 0.145 0.120 0.1…
[134] 0.116 0.116 0.116 0.116 0.116 0.116 0.116 0.116 0.120 0.116 0.120 0.116 0.116 0.116 0.116 0.166 0.120 0.120 0.116 0.116 0.116 0.120 0.116 0.116 0.116 0.116 0.116 0.120 0.116 0.116 0.116 0.120 0.116 0.116 0.116 0.120 0.120 0.120 0.120 0.120 0.120 0.120 0.112 0.028 0.141 0.196 0.196 0.120 0.116 0.116 0.116 0.120 0.124 0.124 0.124 0.124 0.124 0.116 0.116 0.124 0.124 0.124 0.141 0.141 0.116 0.1…
[135] 0.116 0.116 0.116 0.116 0.116 0.116 0.116 0.116 0.120 0.116 0.120 0.116 0.116 0.116 0.116 0.166 0.120 0.120 0.116 0.116 0.116 0.120 0.116 0.116 0.116 0.116 0.116 0.120 0.116 0.116 0.116 0.120 0.116 0.116 0.116 0.120 0.120 0.120 0.120 0.120 0.120 0.120 0.112 0.028 0.141 0.196 0.196 0.120 0.116 0.116 0.116 0.120 0.124 0.124 0.124 0.124 0.124 0.116 0.116 0.124 0.124 0.124 0.141 0.141 0.116 0.1…
[136] 0.116 0.116 0.116 0.116 0.116 0.116 0.116 0.116 0.120 0.116 0.120 0.116 0.116 0.116 0.116 0.166 0.120 0.120 0.116 0.116 0.116 0.120 0.116 0.116 0.116 0.116 0.116 0.120 0.116 0.116 0.116 0.120 0.116 0.116 0.116 0.120 0.120 0.120 0.120 0.120 0.120 0.120 0.112 0.028 0.141 0.196 0.196 0.120 0.116 0.116 0.116 0.120 0.124 0.124 0.124 0.124 0.124 0.116 0.116 0.124 0.124 0.124 0.141 0.141 0.116 0.1…
[137] 0.116 0.116 0.116 0.116 0.116 0.116 0.116 0.116 0.120 0.116 0.120 0.116 0.116 0.116 0.116 0.166 0.120 0.120 0.116 0.116 0.116 0.120 0.116 0.116 0.116 0.116 0.116 0.120 0.116 0.116 0.116 0.120 0.116 0.116 0.116 0.120 0.120 0.120 0.120 0.120 0.120 0.120 0.112 0.028 0.141 0.196 0.196 0.120 0.116 0.116 0.116 0.120 0.124 0.124 0.124 0.124 0.124 0.116 0.116 0.124 0.124 0.124 0.141 0.141 0.116 0.1…
[138] 0.132 0.132 0.132 0.132 0.132 0.132 0.132 0.132 0.136 0.132 0.136 0.132 0.132 0.132 0.132 0.183 0.136 0.136 0.132 0.132 0.132 0.136 0.132 0.132 0.132 0.132 0.132 0.136 0.132 0.132 0.132 0.136 0.132 0.132 0.132 0.136 0.136 0.136 0.136 0.136 0.136 0.136 0.128 0.042 0.158 0.214 0.214 0.136 0.132 0.132 0.132 0.136 0.140 0.140 0.140 0.140 0.140 0.132 0.132 0.140 0.140 0.140 0.158 0.158 0.132 0.1…
[139] 0.116 0.116 0.116 0.116 0.116 0.116 0.116 0.116 0.120 0.116 0.120 0.116 0.116 0.116 0.116 0.166 0.120 0.120 0.116 0.116 0.116 0.120 0.116 0.116 0.116 0.116 0.116 0.120 0.116 0.116 0.116 0.120 0.116 0.116 0.116 0.120 0.120 0.120 0.120 0.120 0.120 0.120 0.112 0.028 0.141 0.196 0.196 0.120 0.116 0.116 0.116 0.120 0.124 0.124 0.124 0.124 0.124 0.116 0.116 0.124 0.124 0.124 0.141 0.141 0.116 0.1…
[140] 0.116 0.116 0.116 0.116 0.116 0.116 0.116 0.116 0.120 0.116 0.120 0.116 0.116 0.116 0.116 0.166 0.120 0.120 0.116 0.116 0.116 0.120 0.116 0.116 0.116 0.116 0.116 0.120 0.116 0.116 0.116 0.120 0.116 0.116 0.116 0.120 0.120 0.120 0.120 0.120 0.120 0.120 0.112 0.028 0.141 0.196 0.196 0.120 0.116 0.116 0.116 0.120 0.124 0.124 0.124 0.124 0.124 0.116 0.116 0.124 0.124 0.124 0.141 0.141 0.116 0.1…
[141] 0.116 0.116 0.116 0.116 0.116 0.116 0.116 0.116 0.120 0.116 0.120 0.116 0.116 0.116 0.116 0.166 0.120 0.120 0.116 0.116 0.116 0.120 0.116 0.116 0.116 0.116 0.116 0.120 0.116 0.116 0.116 0.120 0.116 0.116 0.116 0.120 0.120 0.120 0.120 0.120 0.120 0.120 0.112 0.028 0.141 0.196 0.196 0.120 0.116 0.116 0.116 0.120 0.124 0.124 0.124 0.124 0.124 0.116 0.116 0.124 0.124 0.124 0.141 0.141 0.116 0.1…
[142] 0.116 0.116 0.116 0.116 0.116 0.116 0.116 0.116 0.120 0.116 0.120 0.116 0.116 0.116 0.116 0.166 0.120 0.120 0.116 0.116 0.116 0.120 0.116 0.116 0.116 0.116 0.116 0.120 0.116 0.116 0.116 0.120 0.116 0.116 0.116 0.120 0.120 0.120 0.120 0.120 0.120 0.120 0.112 0.028 0.141 0.196 0.196 0.120 0.116 0.116 0.116 0.120 0.124 0.124 0.124 0.124 0.124 0.116 0.116 0.124 0.124 0.124 0.141 0.141 0.116 0.1…
[143] 0.116 0.116 0.116 0.116 0.116 0.116 0.116 0.116 0.120 0.116 0.120 0.116 0.116 0.116 0.116 0.166 0.120 0.120 0.116 0.116 0.116 0.120 0.116 0.116 0.116 0.116 0.116 0.120 0.116 0.116 0.116 0.120 0.116 0.116 0.116 0.120 0.120 0.120 0.120 0.120 0.120 0.120 0.112 0.028 0.141 0.196 0.196 0.120 0.116 0.116 0.116 0.120 0.124 0.124 0.124 0.124 0.124 0.116 0.116 0.124 0.124 0.124 0.141 0.141 0.116 0.1…
[144] 0.116 0.116 0.116 0.116 0.116 0.116 0.116 0.116 0.120 0.116 0.120 0.116 0.116 0.116 0.116 0.166 0.120 0.120 0.116 0.116 0.116 0.120 0.116 0.116 0.116 0.116 0.116 0.120 0.116 0.116 0.116 0.120 0.116 0.116 0.116 0.120 0.120 0.120 0.120 0.120 0.120 0.120 0.112 0.028 0.141 0.196 0.196 0.120 0.116 0.116 0.116 0.120 0.124 0.124 0.124 0.124 0.124 0.116 0.116 0.124 0.124 0.124 0.141 0.141 0.116 0.1…
[145] 0.116 0.116 0.116 0.116 0.116 0.116 0.116 0.116 0.120 0.116 0.120 0.116 0.116 0.116 0.116 0.166 0.120 0.120 0.116 0.116 0.116 0.120 0.116 0.116 0.116 0.116 0.116 0.120 0.116 0.116 0.116 0.120 0.116 0.116 0.116 0.120 0.120 0.120 0.120 0.120 0.120 0.120 0.112 0.028 0.141 0.196 0.196 0.120 0.116 0.116 0.116 0.120 0.124 0.124 0.124 0.124 0.124 0.116 0.116 0.124 0.124 0.124 0.141 0.141 0.116 0.1…
[146] 0.116 0.116 0.116 0.116 0.116 0.116 0.116 0.116 0.120 0.116 0.120 0.116 0.116 0.116 0.116 0.166 0.120 0.120 0.116 0.116 0.116 0.120 0.116 0.116 0.116 0.116 0.116 0.120 0.116 0.116 0.116 0.120 0.116 0.116 0.116 0.120 0.120 0.120 0.120 0.120 0.120 0.120 0.112 0.028 0.141 0.196 0.196 0.120 0.116 0.116 0.116 0.120 0.124 0.124 0.124 0.124 0.124 0.116 0.116 0.124 0.124 0.124 0.141 0.141 0.116 0.1…
[147] 0.142 0.142 0.142 0.142 0.142 0.142 0.142 0.142 0.137 0.142 0.137 0.142 0.142 0.142 0.142 0.185 0.146 0.137 0.142 0.142 0.142 0.137 0.142 0.133 0.142 0.142 0.142 0.146 0.142 0.142 0.141 0.137 0.142 0.142 0.141 0.137 0.137 0.137 0.137 0.137 0.137 0.137 0.137 0.025 0.155 0.191 0.191 0.137 0.133 0.133 0.133 0.146 0.142 0.142 0.142 0.142 0.142 0.133 0.133 0.151 0.151 0.151 0.155 0.155 0.142 0.1…
[148] 0.124 0.124 0.124 0.124 0.124 0.124 0.124 0.124 0.120 0.124 0.120 0.124 0.124 0.124 0.124 0.166 0.129 0.120 0.124 0.124 0.124 0.120 0.124 0.116 0.124 0.124 0.124 0.129 0.124 0.124 0.124 0.120 0.124 0.124 0.124 0.120 0.120 0.120 0.120 0.120 0.120 0.120 0.120 0.000 0.146 0.196 0.196 0.120 0.116 0.116 0.116 0.129 0.124 0.124 0.124 0.124 0.124 0.116 0.116 0.133 0.133 0.133 0.146 0.146 0.124 0.1…
[149] 0.116 0.116 0.116 0.116 0.116 0.116 0.116 0.116 0.120 0.116 0.120 0.116 0.116 0.116 0.116 0.166 0.120 0.120 0.116 0.116 0.116 0.120 0.116 0.116 0.116 0.116 0.116 0.120 0.116 0.116 0.116 0.120 0.116 0.116 0.116 0.120 0.120 0.120 0.120 0.120 0.120 0.120 0.112 0.028 0.141 0.196 0.196 0.120 0.116 0.116 0.116 0.120 0.124 0.124 0.124 0.124 0.124 0.116 0.116 0.124 0.124 0.124 0.141 0.141 0.116 0.1…
[150] 0.124 0.124 0.124 0.124 0.124 0.124 0.124 0.124 0.120 0.124 0.120 0.124 0.124 0.124 0.124 0.166 0.129 0.120 0.124 0.124 0.124 0.120 0.124 0.116 0.124 0.124 0.124 0.129 0.124 0.124 0.124 0.120 0.124 0.124 0.124 0.120 0.120 0.120 0.120 0.120 0.120 0.120 0.120 0.000 0.146 0.196 0.196 0.120 0.116 0.116 0.116 0.129 0.124 0.124 0.124 0.124 0.124 0.116 0.116 0.133 0.133 0.133 0.146 0.146 0.124 0.1…
[151] 0.124 0.124 0.124 0.124 0.124 0.124 0.124 0.124 0.120 0.124 0.120 0.124 0.124 0.124 0.124 0.166 0.129 0.120 0.124 0.124 0.124 0.120 0.124 0.116 0.124 0.124 0.124 0.129 0.124 0.124 0.124 0.120 0.124 0.124 0.124 0.120 0.120 0.120 0.120 0.120 0.120 0.120 0.120 0.000 0.146 0.196 0.196 0.120 0.116 0.116 0.116 0.129 0.124 0.124 0.124 0.124 0.124 0.116 0.116 0.133 0.133 0.133 0.146 0.146 0.124 0.1…
[152] 0.124 0.124 0.124 0.124 0.124 0.124 0.124 0.124 0.120 0.124 0.120 0.124 0.124 0.124 0.124 0.166 0.129 0.120 0.124 0.124 0.124 0.120 0.124 0.116 0.124 0.124 0.124 0.129 0.124 0.124 0.124 0.120 0.124 0.124 0.124 0.120 0.120 0.120 0.120 0.120 0.120 0.120 0.120 0.000 0.146 0.196 0.196 0.120 0.116 0.116 0.116 0.129 0.124 0.124 0.124 0.124 0.124 0.116 0.116 0.133 0.133 0.133 0.146 0.146 0.124 0.1…
[153] 0.124 0.124 0.124 0.124 0.124 0.124 0.124 0.124 0.120 0.124 0.120 0.124 0.124 0.124 0.124 0.166 0.129 0.120 0.124 0.124 0.124 0.120 0.124 0.116 0.124 0.124 0.124 0.129 0.124 0.124 0.124 0.120 0.124 0.124 0.124 0.120 0.120 0.120 0.120 0.120 0.120 0.120 0.120 0.000 0.146 0.196 0.196 0.120 0.116 0.116 0.116 0.129 0.124 0.124 0.124 0.124 0.124 0.116 0.116 0.133 0.133 0.133 0.146 0.146 0.124 0.1…
[154] 0.116 0.116 0.116 0.116 0.116 0.116 0.116 0.116 0.120 0.116 0.120 0.116 0.116 0.116 0.116 0.166 0.120 0.120 0.116 0.116 0.116 0.120 0.116 0.116 0.116 0.116 0.116 0.120 0.116 0.116 0.116 0.120 0.116 0.116 0.116 0.120 0.120 0.120 0.120 0.120 0.120 0.120 0.112 0.028 0.141 0.196 0.196 0.120 0.116 0.116 0.116 0.120 0.124 0.124 0.124 0.124 0.124 0.116 0.116 0.124 0.124 0.124 0.141 0.141 0.116 0.1…
[155] 0.124 0.124 0.124 0.124 0.124 0.124 0.124 0.124 0.120 0.124 0.120 0.124 0.124 0.124 0.124 0.166 0.129 0.120 0.124 0.124 0.124 0.120 0.124 0.116 0.124 0.124 0.124 0.129 0.124 0.124 0.124 0.120 0.124 0.124 0.124 0.120 0.120 0.120 0.120 0.120 0.120 0.120 0.120 0.000 0.146 0.196 0.196 0.120 0.116 0.116 0.116 0.129 0.124 0.124 0.124 0.124 0.124 0.116 0.116 0.133 0.133 0.133 0.146 0.146 0.124 0.1…
[156] 0.116 0.116 0.116 0.116 0.116 0.116 0.116 0.116 0.120 0.116 0.120 0.116 0.116 0.116 0.116 0.166 0.120 0.120 0.116 0.116 0.116 0.120 0.116 0.116 0.116 0.116 0.116 0.120 0.116 0.116 0.116 0.120 0.116 0.116 0.116 0.120 0.120 0.120 0.120 0.120 0.120 0.120 0.112 0.028 0.141 0.196 0.196 0.120 0.116 0.116 0.116 0.120 0.124 0.124 0.124 0.124 0.124 0.116 0.116 0.124 0.124 0.124 0.141 0.141 0.116 0.1…
[157] 0.116 0.116 0.116 0.116 0.116 0.116 0.116 0.116 0.120 0.116 0.120 0.116 0.116 0.116 0.116 0.166 0.120 0.120 0.116 0.116 0.116 0.120 0.116 0.116 0.116 0.116 0.116 0.120 0.116 0.116 0.116 0.120 0.116 0.116 0.116 0.120 0.120 0.120 0.120 0.120 0.120 0.120 0.112 0.028 0.141 0.196 0.196 0.120 0.116 0.116 0.116 0.120 0.124 0.124 0.124 0.124 0.124 0.116 0.116 0.124 0.124 0.124 0.141 0.141 0.116 0.1…
[158] 0.116 0.116 0.116 0.116 0.116 0.116 0.116 0.116 0.120 0.116 0.120 0.116 0.116 0.116 0.116 0.166 0.120 0.120 0.116 0.116 0.116 0.120 0.116 0.116 0.116 0.116 0.116 0.120 0.116 0.116 0.116 0.120 0.116 0.116 0.116 0.120 0.120 0.120 0.120 0.120 0.120 0.120 0.112 0.028 0.141 0.196 0.196 0.120 0.116 0.116 0.116 0.120 0.124 0.124 0.124 0.124 0.124 0.116 0.116 0.124 0.124 0.124 0.141 0.141 0.116 0.1…
[159] 0.141 0.141 0.141 0.141 0.141 0.141 0.141 0.141 0.137 0.141 0.137 0.141 0.141 0.141 0.141 0.166 0.146 0.137 0.141 0.141 0.141 0.137 0.141 0.141 0.141 0.141 0.141 0.146 0.141 0.141 0.132 0.137 0.141 0.141 0.132 0.137 0.137 0.137 0.137 0.137 0.137 0.137 0.137 0.039 0.154 0.196 0.196 0.120 0.124 0.124 0.124 0.146 0.141 0.141 0.141 0.141 0.141 0.133 0.133 0.141 0.141 0.141 0.154 0.154 0.141 0.1…
[160] 0.141 0.141 0.141 0.141 0.141 0.141 0.141 0.141 0.137 0.141 0.137 0.141 0.141 0.141 0.141 0.166 0.146 0.137 0.141 0.141 0.141 0.137 0.141 0.141 0.141 0.141 0.141 0.146 0.141 0.141 0.132 0.137 0.141 0.141 0.132 0.137 0.137 0.137 0.137 0.137 0.137 0.137 0.137 0.039 0.154 0.196 0.196 0.120 0.124 0.124 0.124 0.146 0.141 0.141 0.141 0.141 0.141 0.133 0.133 0.141 0.141 0.141 0.154 0.154 0.141 0.1…
[161] 0.141 0.141 0.141 0.141 0.141 0.141 0.141 0.141 0.137 0.141 0.137 0.141 0.141 0.141 0.141 0.166 0.146 0.137 0.141 0.141 0.141 0.137 0.141 0.141 0.141 0.141 0.141 0.146 0.141 0.141 0.132 0.137 0.141 0.141 0.132 0.137 0.137 0.137 0.137 0.137 0.137 0.137 0.137 0.039 0.154 0.196 0.196 0.120 0.124 0.124 0.124 0.146 0.141 0.141 0.141 0.141 0.141 0.133 0.133 0.141 0.141 0.141 0.154 0.154 0.141 0.1…
[162] 0.141 0.141 0.141 0.141 0.141 0.141 0.141 0.141 0.137 0.141 0.137 0.141 0.141 0.141 0.141 0.166 0.146 0.137 0.141 0.141 0.141 0.137 0.141 0.141 0.141 0.141 0.141 0.146 0.141 0.141 0.132 0.137 0.141 0.141 0.132 0.137 0.137 0.137 0.137 0.137 0.137 0.137 0.137 0.039 0.154 0.196 0.196 0.120 0.124 0.124 0.124 0.146 0.141 0.141 0.141 0.141 0.141 0.133 0.133 0.141 0.141 0.141 0.154 0.154 0.141 0.1…
[163] 0.141 0.141 0.141 0.141 0.141 0.141 0.141 0.141 0.137 0.141 0.137 0.141 0.141 0.141 0.141 0.166 0.146 0.137 0.141 0.141 0.141 0.137 0.141 0.141 0.141 0.141 0.141 0.146 0.141 0.141 0.132 0.137 0.141 0.141 0.132 0.137 0.137 0.137 0.137 0.137 0.137 0.137 0.137 0.039 0.154 0.196 0.196 0.120 0.124 0.124 0.124 0.146 0.141 0.141 0.141 0.141 0.141 0.133 0.133 0.141 0.141 0.141 0.154 0.154 0.141 0.1…
[164] 0.141 0.141 0.141 0.141 0.141 0.141 0.141 0.141 0.137 0.141 0.137 0.141 0.141 0.141 0.141 0.166 0.146 0.137 0.141 0.141 0.141 0.137 0.141 0.141 0.141 0.141 0.141 0.146 0.141 0.141 0.132 0.137 0.141 0.141 0.132 0.137 0.137 0.137 0.137 0.137 0.137 0.137 0.137 0.039 0.154 0.196 0.196 0.120 0.124 0.124 0.124 0.146 0.141 0.141 0.141 0.141 0.141 0.133 0.133 0.141 0.141 0.141 0.154 0.154 0.141 0.1…
[165] 0.141 0.141 0.141 0.141 0.141 0.141 0.141 0.141 0.137 0.141 0.137 0.141 0.141 0.141 0.141 0.166 0.146 0.137 0.141 0.141 0.141 0.137 0.141 0.141 0.141 0.141 0.141 0.146 0.141 0.141 0.132 0.137 0.141 0.141 0.132 0.137 0.137 0.137 0.137 0.137 0.137 0.137 0.137 0.039 0.154 0.196 0.196 0.120 0.124 0.124 0.124 0.146 0.141 0.141 0.141 0.141 0.141 0.133 0.133 0.141 0.141 0.141 0.154 0.154 0.141 0.1…
[166] 0.141 0.141 0.141 0.141 0.141 0.141 0.141 0.141 0.137 0.141 0.137 0.141 0.141 0.141 0.141 0.166 0.146 0.137 0.141 0.141 0.141 0.137 0.141 0.141 0.141 0.141 0.141 0.146 0.141 0.141 0.132 0.137 0.141 0.141 0.132 0.137 0.137 0.137 0.137 0.137 0.137 0.137 0.137 0.039 0.154 0.196 0.196 0.120 0.124 0.124 0.124 0.146 0.141 0.141 0.141 0.141 0.141 0.133 0.133 0.141 0.141 0.141 0.154 0.154 0.141 0.1…
[167] 0.141 0.141 0.141 0.141 0.141 0.141 0.141 0.141 0.137 0.141 0.137 0.141 0.141 0.141 0.141 0.166 0.146 0.137 0.141 0.141 0.141 0.137 0.141 0.141 0.141 0.141 0.141 0.146 0.141 0.141 0.132 0.137 0.141 0.141 0.132 0.137 0.137 0.137 0.137 0.137 0.137 0.137 0.137 0.039 0.154 0.196 0.196 0.120 0.124 0.124 0.124 0.146 0.141 0.141 0.141 0.141 0.141 0.133 0.133 0.141 0.141 0.141 0.154 0.154 0.141 0.1…
[168] 0.141 0.141 0.141 0.141 0.141 0.141 0.141 0.141 0.137 0.141 0.137 0.141 0.141 0.141 0.141 0.166 0.146 0.137 0.141 0.141 0.141 0.137 0.141 0.141 0.141 0.141 0.141 0.146 0.141 0.141 0.132 0.137 0.141 0.141 0.132 0.137 0.137 0.137 0.137 0.137 0.137 0.137 0.137 0.039 0.154 0.196 0.196 0.120 0.124 0.124 0.124 0.146 0.141 0.141 0.141 0.141 0.141 0.133 0.133 0.141 0.141 0.141 0.154 0.154 0.141 0.1…
[169] 0.141 0.141 0.141 0.141 0.141 0.141 0.141 0.141 0.137 0.141 0.137 0.141 0.141 0.141 0.141 0.166 0.146 0.137 0.141 0.141 0.141 0.137 0.141 0.141 0.141 0.141 0.141 0.146 0.141 0.141 0.132 0.137 0.141 0.141 0.132 0.137 0.137 0.137 0.137 0.137 0.137 0.137 0.137 0.039 0.154 0.196 0.196 0.120 0.124 0.124 0.124 0.146 0.141 0.141 0.141 0.141 0.141 0.133 0.133 0.141 0.141 0.141 0.154 0.154 0.141 0.1…
[170] 0.141 0.141 0.141 0.141 0.141 0.141 0.141 0.141 0.137 0.141 0.137 0.141 0.141 0.141 0.141 0.166 0.146 0.137 0.141 0.141 0.141 0.137 0.141 0.141 0.141 0.141 0.141 0.146 0.141 0.141 0.132 0.137 0.141 0.141 0.132 0.137 0.137 0.137 0.137 0.137 0.137 0.137 0.137 0.039 0.154 0.196 0.196 0.120 0.124 0.124 0.124 0.146 0.141 0.141 0.141 0.141 0.141 0.133 0.133 0.141 0.141 0.141 0.154 0.154 0.141 0.1…
[171] 0.141 0.141 0.141 0.141 0.141 0.141 0.141 0.141 0.137 0.141 0.137 0.141 0.141 0.141 0.141 0.166 0.146 0.137 0.141 0.141 0.141 0.137 0.141 0.141 0.141 0.141 0.141 0.146 0.141 0.141 0.132 0.137 0.141 0.141 0.132 0.137 0.137 0.137 0.137 0.137 0.137 0.137 0.137 0.039 0.154 0.196 0.196 0.120 0.124 0.124 0.124 0.146 0.141 0.141 0.141 0.141 0.141 0.133 0.133 0.141 0.141 0.141 0.154 0.154 0.141 0.1…
[172] 0.141 0.141 0.141 0.141 0.141 0.141 0.141 0.141 0.137 0.141 0.137 0.141 0.141 0.141 0.141 0.166 0.146 0.137 0.141 0.141 0.141 0.137 0.141 0.141 0.141 0.141 0.141 0.146 0.141 0.141 0.132 0.137 0.141 0.141 0.132 0.137 0.137 0.137 0.137 0.137 0.137 0.137 0.137 0.039 0.154 0.196 0.196 0.120 0.124 0.124 0.124 0.146 0.141 0.141 0.141 0.141 0.141 0.133 0.133 0.141 0.141 0.141 0.154 0.154 0.141 0.1…
[173] 0.141 0.141 0.141 0.141 0.141 0.141 0.141 0.141 0.137 0.141 0.137 0.141 0.141 0.141 0.141 0.166 0.146 0.137 0.141 0.141 0.141 0.137 0.141 0.141 0.141 0.141 0.141 0.146 0.141 0.141 0.132 0.137 0.141 0.141 0.132 0.137 0.137 0.137 0.137 0.137 0.137 0.137 0.137 0.039 0.154 0.196 0.196 0.120 0.124 0.124 0.124 0.146 0.141 0.141 0.141 0.141 0.141 0.133 0.133 0.141 0.141 0.141 0.154 0.154 0.141 0.1…
[174] 0.128 0.128 0.128 0.128 0.128 0.128 0.128 0.128 0.124 0.128 0.124 0.128 0.128 0.128 0.128 0.175 0.133 0.124 0.128 0.128 0.128 0.124 0.128 0.120 0.128 0.128 0.128 0.124 0.128 0.128 0.128 0.124 0.128 0.128 0.128 0.124 0.124 0.124 0.124 0.124 0.124 0.124 0.124 0.024 0.150 0.201 0.201 0.124 0.120 0.120 0.120 0.133 0.128 0.128 0.128 0.128 0.128 0.120 0.120 0.137 0.137 0.137 0.150 0.150 0.128 0.1…
[175] 0.149 0.149 0.149 0.149 0.149 0.149 0.149 0.149 0.145 0.149 0.145 0.149 0.149 0.149 0.149 0.161 0.154 0.145 0.149 0.149 0.149 0.145 0.149 0.140 0.149 0.149 0.149 0.154 0.149 0.149 0.145 0.145 0.149 0.149 0.145 0.145 0.145 0.145 0.145 0.145 0.145 0.145 0.145 0.042 0.167 0.191 0.191 0.136 0.132 0.132 0.132 0.149 0.145 0.145 0.145 0.145 0.145 0.140 0.140 0.154 0.154 0.154 0.167 0.167 0.149 0.1…
[176] 0.153 0.153 0.153 0.153 0.153 0.153 0.153 0.153 0.157 0.153 0.157 0.153 0.153 0.153 0.153 0.000 0.148 0.157 0.153 0.153 0.153 0.157 0.153 0.162 0.153 0.153 0.153 0.153 0.153 0.153 0.153 0.162 0.153 0.153 0.153 0.157 0.157 0.157 0.157 0.157 0.157 0.157 0.157 0.166 0.175 0.168 0.168 0.157 0.162 0.162 0.162 0.180 0.162 0.162 0.162 0.162 0.162 0.157 0.157 0.162 0.162 0.162 0.175 0.175 0.157 0.1…
[177] 0.128 0.128 0.128 0.128 0.128 0.128 0.128 0.128 0.124 0.128 0.124 0.128 0.128 0.128 0.128 0.175 0.133 0.124 0.128 0.128 0.128 0.124 0.128 0.120 0.128 0.128 0.128 0.124 0.128 0.128 0.128 0.124 0.128 0.128 0.128 0.124 0.124 0.124 0.124 0.124 0.124 0.124 0.124 0.024 0.150 0.201 0.201 0.124 0.120 0.120 0.120 0.133 0.128 0.128 0.128 0.128 0.128 0.120 0.120 0.137 0.137 0.137 0.150 0.150 0.128 0.1…
[178] 0.149 0.149 0.149 0.149 0.149 0.149 0.149 0.149 0.145 0.149 0.145 0.149 0.149 0.149 0.149 0.161 0.154 0.145 0.149 0.149 0.149 0.145 0.149 0.140 0.149 0.149 0.149 0.154 0.149 0.149 0.145 0.145 0.149 0.149 0.145 0.145 0.145 0.145 0.145 0.145 0.145 0.145 0.145 0.042 0.167 0.191 0.191 0.136 0.132 0.132 0.132 0.149 0.145 0.145 0.145 0.145 0.145 0.140 0.140 0.154 0.154 0.154 0.167 0.167 0.149 0.1…
[179] 0.142 0.142 0.142 0.142 0.142 0.142 0.142 0.142 0.137 0.142 0.137 0.142 0.142 0.142 0.142 0.185 0.146 0.137 0.142 0.142 0.142 0.137 0.142 0.133 0.142 0.142 0.142 0.146 0.142 0.142 0.141 0.137 0.142 0.142 0.141 0.137 0.137 0.137 0.137 0.137 0.137 0.137 0.137 0.025 0.155 0.191 0.191 0.137 0.133 0.133 0.133 0.146 0.142 0.142 0.142 0.142 0.142 0.133 0.133 0.151 0.151 0.151 0.155 0.155 0.142 0.1…
[180] 0.142 0.142 0.142 0.142 0.142 0.142 0.142 0.142 0.137 0.142 0.137 0.142 0.142 0.142 0.142 0.185 0.146 0.137 0.142 0.142 0.142 0.137 0.142 0.133 0.142 0.142 0.142 0.146 0.142 0.142 0.141 0.137 0.142 0.142 0.141 0.137 0.137 0.137 0.137 0.137 0.137 0.137 0.137 0.025 0.155 0.191 0.191 0.137 0.133 0.133 0.133 0.146 0.142 0.142 0.142 0.142 0.142 0.133 0.133 0.151 0.151 0.151 0.155 0.155 0.142 0.1…
[181] 0.142 0.142 0.142 0.142 0.142 0.142 0.142 0.142 0.137 0.142 0.137 0.142 0.142 0.142 0.142 0.185 0.146 0.137 0.142 0.142 0.142 0.137 0.142 0.133 0.142 0.142 0.142 0.146 0.142 0.142 0.141 0.137 0.142 0.142 0.141 0.137 0.137 0.137 0.137 0.137 0.137 0.137 0.137 0.025 0.155 0.191 0.191 0.137 0.133 0.133 0.133 0.146 0.142 0.142 0.142 0.142 0.142 0.133 0.133 0.151 0.151 0.151 0.155 0.155 0.142 0.1…
[182] 0.142 0.142 0.142 0.142 0.142 0.142 0.142 0.142 0.137 0.142 0.137 0.142 0.142 0.142 0.142 0.185 0.146 0.137 0.142 0.142 0.142 0.137 0.142 0.133 0.142 0.142 0.142 0.146 0.142 0.142 0.141 0.137 0.142 0.142 0.141 0.137 0.137 0.137 0.137 0.137 0.137 0.137 0.137 0.025 0.155 0.191 0.191 0.137 0.133 0.133 0.133 0.146 0.142 0.142 0.142 0.142 0.142 0.133 0.133 0.151 0.151 0.151 0.155 0.155 0.142 0.1…
[183] 0.142 0.142 0.142 0.142 0.142 0.142 0.142 0.142 0.137 0.142 0.137 0.142 0.142 0.142 0.142 0.185 0.146 0.137 0.142 0.142 0.142 0.137 0.142 0.133 0.142 0.142 0.142 0.146 0.142 0.142 0.141 0.137 0.142 0.142 0.141 0.137 0.137 0.137 0.137 0.137 0.137 0.137 0.137 0.025 0.155 0.191 0.191 0.137 0.133 0.133 0.133 0.146 0.142 0.142 0.142 0.142 0.142 0.133 0.133 0.151 0.151 0.151 0.155 0.155 0.142 0.1…
[184] 0.142 0.142 0.142 0.142 0.142 0.142 0.142 0.142 0.137 0.142 0.137 0.142 0.142 0.142 0.142 0.185 0.146 0.137 0.142 0.142 0.142 0.137 0.142 0.133 0.142 0.142 0.142 0.146 0.142 0.142 0.141 0.137 0.142 0.142 0.141 0.137 0.137 0.137 0.137 0.137 0.137 0.137 0.137 0.025 0.155 0.191 0.191 0.137 0.133 0.133 0.133 0.146 0.142 0.142 0.142 0.142 0.142 0.133 0.133 0.151 0.151 0.151 0.155 0.155 0.142 0.1…
[185] 0.142 0.142 0.142 0.142 0.142 0.142 0.142 0.142 0.137 0.142 0.137 0.142 0.142 0.142 0.142 0.185 0.146 0.137 0.142 0.142 0.142 0.137 0.142 0.133 0.142 0.142 0.142 0.146 0.142 0.142 0.141 0.137 0.142 0.142 0.141 0.137 0.137 0.137 0.137 0.137 0.137 0.137 0.137 0.025 0.155 0.191 0.191 0.137 0.133 0.133 0.133 0.146 0.142 0.142 0.142 0.142 0.142 0.133 0.133 0.151 0.151 0.151 0.155 0.155 0.142 0.1…
[186] 0.142 0.142 0.142 0.142 0.142 0.142 0.142 0.142 0.137 0.142 0.137 0.142 0.142 0.142 0.142 0.185 0.146 0.137 0.142 0.142 0.142 0.137 0.142 0.133 0.142 0.142 0.142 0.146 0.142 0.142 0.141 0.137 0.142 0.142 0.141 0.137 0.137 0.137 0.137 0.137 0.137 0.137 0.137 0.025 0.155 0.191 0.191 0.137 0.133 0.133 0.133 0.146 0.142 0.142 0.142 0.142 0.142 0.133 0.133 0.151 0.151 0.151 0.155 0.155 0.142 0.1…
[187] 0.198 0.198 0.198 0.198 0.198 0.198 0.198 0.198 0.193 0.198 0.193 0.198 0.198 0.198 0.198 0.093 0.193 0.193 0.198 0.198 0.198 0.193 0.198 0.198 0.198 0.198 0.198 0.198 0.198 0.198 0.208 0.193 0.198 0.198 0.208 0.193 0.193 0.193 0.193 0.193 0.193 0.193 0.203 0.176 0.202 0.178 0.178 0.193 0.198 0.198 0.198 0.222 0.198 0.198 0.198 0.198 0.198 0.193 0.193 0.198 0.198 0.198 0.202 0.202 0.203 0.2…
[188] 0.198 0.198 0.198 0.198 0.198 0.198 0.198 0.198 0.193 0.198 0.193 0.198 0.198 0.198 0.198 0.093 0.193 0.193 0.198 0.198 0.198 0.193 0.198 0.198 0.198 0.198 0.198 0.198 0.198 0.198 0.208 0.193 0.198 0.198 0.208 0.193 0.193 0.193 0.193 0.193 0.193 0.193 0.203 0.176 0.202 0.178 0.178 0.193 0.198 0.198 0.198 0.222 0.198 0.198 0.198 0.198 0.198 0.193 0.193 0.198 0.198 0.198 0.202 0.202 0.203 0.2…
[189] 0.198 0.198 0.198 0.198 0.198 0.198 0.198 0.198 0.193 0.198 0.193 0.198 0.198 0.198 0.198 0.093 0.193 0.193 0.198 0.198 0.198 0.193 0.198 0.198 0.198 0.198 0.198 0.198 0.198 0.198 0.208 0.193 0.198 0.198 0.208 0.193 0.193 0.193 0.193 0.193 0.193 0.193 0.203 0.176 0.202 0.178 0.178 0.193 0.198 0.198 0.198 0.222 0.198 0.198 0.198 0.198 0.198 0.193 0.193 0.198 0.198 0.198 0.202 0.202 0.203 0.2…
[190] 0.198 0.198 0.198 0.198 0.198 0.198 0.198 0.198 0.193 0.198 0.193 0.198 0.198 0.198 0.198 0.093 0.193 0.193 0.198 0.198 0.198 0.193 0.198 0.198 0.198 0.198 0.198 0.198 0.198 0.198 0.208 0.193 0.198 0.198 0.208 0.193 0.193 0.193 0.193 0.193 0.193 0.193 0.203 0.176 0.202 0.178 0.178 0.193 0.198 0.198 0.198 0.222 0.198 0.198 0.198 0.198 0.198 0.193 0.193 0.198 0.198 0.198 0.202 0.202 0.203 0.2…
[191] 0.198 0.198 0.198 0.198 0.198 0.198 0.198 0.198 0.193 0.198 0.193 0.198 0.198 0.198 0.198 0.093 0.193 0.193 0.198 0.198 0.198 0.193 0.198 0.198 0.198 0.198 0.198 0.198 0.198 0.198 0.208 0.193 0.198 0.198 0.208 0.193 0.193 0.193 0.193 0.193 0.193 0.193 0.203 0.176 0.202 0.178 0.178 0.193 0.198 0.198 0.198 0.222 0.198 0.198 0.198 0.198 0.198 0.193 0.193 0.198 0.198 0.198 0.202 0.202 0.203 0.2…
[192] 0.198 0.198 0.198 0.198 0.198 0.198 0.198 0.198 0.193 0.198 0.193 0.198 0.198 0.198 0.198 0.093 0.193 0.193 0.198 0.198 0.198 0.193 0.198 0.198 0.198 0.198 0.198 0.198 0.198 0.198 0.208 0.193 0.198 0.198 0.208 0.193 0.193 0.193 0.193 0.193 0.193 0.193 0.203 0.176 0.202 0.178 0.178 0.193 0.198 0.198 0.198 0.222 0.198 0.198 0.198 0.198 0.198 0.193 0.193 0.198 0.198 0.198 0.202 0.202 0.203 0.2…
[193] 0.198 0.198 0.198 0.198 0.198 0.198 0.198 0.198 0.193 0.198 0.193 0.198 0.198 0.198 0.198 0.093 0.193 0.193 0.198 0.198 0.198 0.193 0.198 0.198 0.198 0.198 0.198 0.198 0.198 0.198 0.208 0.193 0.198 0.198 0.208 0.193 0.193 0.193 0.193 0.193 0.193 0.193 0.203 0.176 0.202 0.178 0.178 0.193 0.198 0.198 0.198 0.222 0.198 0.198 0.198 0.198 0.198 0.193 0.193 0.198 0.198 0.198 0.202 0.202 0.203 0.2…
[194] 0.198 0.198 0.198 0.198 0.198 0.198 0.198 0.198 0.193 0.198 0.193 0.198 0.198 0.198 0.198 0.093 0.193 0.193 0.198 0.198 0.198 0.193 0.198 0.198 0.198 0.198 0.198 0.198 0.198 0.198 0.208 0.193 0.198 0.198 0.208 0.193 0.193 0.193 0.193 0.193 0.193 0.193 0.203 0.176 0.202 0.178 0.178 0.193 0.198 0.198 0.198 0.222 0.198 0.198 0.198 0.198 0.198 0.193 0.193 0.198 0.198 0.198 0.202 0.202 0.203 0.2…
[195] 0.193 0.193 0.193 0.193 0.193 0.193 0.193 0.193 0.188 0.193 0.188 0.193 0.193 0.193 0.193 0.089 0.188 0.188 0.193 0.193 0.193 0.188 0.193 0.193 0.193 0.193 0.193 0.193 0.193 0.193 0.213 0.188 0.193 0.193 0.213 0.188 0.188 0.188 0.188 0.188 0.188 0.188 0.207 0.181 0.207 0.182 0.182 0.198 0.203 0.203 0.203 0.227 0.203 0.203 0.203 0.203 0.203 0.198 0.198 0.203 0.203 0.203 0.207 0.207 0.207 0.2…
[196] 0.193 0.193 0.193 0.193 0.193 0.193 0.193 0.193 0.188 0.193 0.188 0.193 0.193 0.193 0.193 0.089 0.188 0.188 0.193 0.193 0.193 0.188 0.193 0.193 0.193 0.193 0.193 0.193 0.193 0.193 0.213 0.188 0.193 0.193 0.213 0.188 0.188 0.188 0.188 0.188 0.188 0.188 0.207 0.181 0.207 0.182 0.182 0.198 0.203 0.203 0.203 0.227 0.203 0.203 0.203 0.203 0.203 0.198 0.198 0.203 0.203 0.203 0.207 0.207 0.207 0.2…
[197] 0.198 0.198 0.198 0.198 0.198 0.198 0.198 0.198 0.193 0.198 0.193 0.198 0.198 0.198 0.198 0.093 0.193 0.193 0.198 0.198 0.198 0.193 0.198 0.198 0.198 0.198 0.198 0.198 0.198 0.198 0.208 0.193 0.198 0.198 0.208 0.193 0.193 0.193 0.193 0.193 0.193 0.193 0.203 0.176 0.202 0.178 0.178 0.193 0.198 0.198 0.198 0.222 0.198 0.198 0.198 0.198 0.198 0.193 0.193 0.198 0.198 0.198 0.202 0.202 0.203 0.2…
[198] 0.193 0.193 0.193 0.193 0.193 0.193 0.193 0.193 0.188 0.193 0.188 0.193 0.193 0.193 0.193 0.089 0.188 0.188 0.193 0.193 0.193 0.188 0.193 0.193 0.193 0.193 0.193 0.193 0.193 0.193 0.213 0.188 0.193 0.193 0.213 0.188 0.188 0.188 0.188 0.188 0.188 0.188 0.207 0.181 0.207 0.182 0.182 0.198 0.203 0.203 0.203 0.227 0.203 0.203 0.203 0.203 0.203 0.198 0.198 0.203 0.203 0.203 0.207 0.207 0.207 0.2…
[199] 0.153 0.153 0.153 0.153 0.153 0.153 0.153 0.153 0.157 0.153 0.157 0.153 0.153 0.153 0.153 0.000 0.148 0.157 0.153 0.153 0.153 0.157 0.153 0.162 0.153 0.153 0.153 0.153 0.153 0.153 0.153 0.162 0.153 0.153 0.153 0.157 0.157 0.157 0.157 0.157 0.157 0.157 0.157 0.166 0.175 0.168 0.168 0.157 0.162 0.162 0.162 0.180 0.162 0.162 0.162 0.162 0.162 0.157 0.157 0.162 0.162 0.162 0.175 0.175 0.157 0.1…
[200] 0.153 0.153 0.153 0.153 0.153 0.153 0.153 0.153 0.157 0.153 0.157 0.153 0.153 0.153 0.153 0.000 0.148 0.157 0.153 0.153 0.153 0.157 0.153 0.162 0.153 0.153 0.153 0.153 0.153 0.153 0.153 0.162 0.153 0.153 0.153 0.157 0.157 0.157 0.157 0.157 0.157 0.157 0.157 0.166 0.175 0.168 0.168 0.157 0.162 0.162 0.162 0.180 0.162 0.162 0.162 0.162 0.162 0.157 0.157 0.162 0.162 0.162 0.175 0.175 0.157 0.1…
[201] 0.153 0.153 0.153 0.153 0.153 0.153 0.153 0.153 0.157 0.153 0.157 0.153 0.153 0.153 0.153 0.000 0.148 0.157 0.153 0.153 0.153 0.157 0.153 0.162 0.153 0.153 0.153 0.153 0.153 0.153 0.153 0.162 0.153 0.153 0.153 0.157 0.157 0.157 0.157 0.157 0.157 0.157 0.157 0.166 0.175 0.168 0.168 0.157 0.162 0.162 0.162 0.180 0.162 0.162 0.162 0.162 0.162 0.157 0.157 0.162 0.162 0.162 0.175 0.175 0.157 0.1…
[202] 0.153 0.153 0.153 0.153 0.153 0.153 0.153 0.153 0.157 0.153 0.157 0.153 0.153 0.153 0.153 0.000 0.148 0.157 0.153 0.153 0.153 0.157 0.153 0.162 0.153 0.153 0.153 0.153 0.153 0.153 0.153 0.162 0.153 0.153 0.153 0.157 0.157 0.157 0.157 0.157 0.157 0.157 0.157 0.166 0.175 0.168 0.168 0.157 0.162 0.162 0.162 0.180 0.162 0.162 0.162 0.162 0.162 0.157 0.157 0.162 0.162 0.162 0.175 0.175 0.157 0.1…
[203] 0.153 0.153 0.153 0.153 0.153 0.153 0.153 0.153 0.157 0.153 0.157 0.153 0.153 0.153 0.153 0.000 0.148 0.157 0.153 0.153 0.153 0.157 0.153 0.162 0.153 0.153 0.153 0.153 0.153 0.153 0.153 0.162 0.153 0.153 0.153 0.157 0.157 0.157 0.157 0.157 0.157 0.157 0.157 0.166 0.175 0.168 0.168 0.157 0.162 0.162 0.162 0.180 0.162 0.162 0.162 0.162 0.162 0.157 0.157 0.162 0.162 0.162 0.175 0.175 0.157 0.1…
[204] 0.153 0.153 0.153 0.153 0.153 0.153 0.153 0.153 0.157 0.153 0.157 0.153 0.153 0.153 0.153 0.000 0.148 0.157 0.153 0.153 0.153 0.157 0.153 0.162 0.153 0.153 0.153 0.153 0.153 0.153 0.153 0.162 0.153 0.153 0.153 0.157 0.157 0.157 0.157 0.157 0.157 0.157 0.157 0.166 0.175 0.168 0.168 0.157 0.162 0.162 0.162 0.180 0.162 0.162 0.162 0.162 0.162 0.157 0.157 0.162 0.162 0.162 0.175 0.175 0.157 0.1…
[205] 0.153 0.153 0.153 0.153 0.153 0.153 0.153 0.153 0.157 0.153 0.157 0.153 0.153 0.153 0.153 0.000 0.148 0.157 0.153 0.153 0.153 0.157 0.153 0.162 0.153 0.153 0.153 0.153 0.153 0.153 0.153 0.162 0.153 0.153 0.153 0.157 0.157 0.157 0.157 0.157 0.157 0.157 0.157 0.166 0.175 0.168 0.168 0.157 0.162 0.162 0.162 0.180 0.162 0.162 0.162 0.162 0.162 0.157 0.157 0.162 0.162 0.162 0.175 0.175 0.157 0.1…
[206] 0.153 0.153 0.153 0.153 0.153 0.153 0.153 0.153 0.157 0.153 0.157 0.153 0.153 0.153 0.153 0.000 0.148 0.157 0.153 0.153 0.153 0.157 0.153 0.162 0.153 0.153 0.153 0.153 0.153 0.153 0.153 0.162 0.153 0.153 0.153 0.157 0.157 0.157 0.157 0.157 0.157 0.157 0.157 0.166 0.175 0.168 0.168 0.157 0.162 0.162 0.162 0.180 0.162 0.162 0.162 0.162 0.162 0.157 0.157 0.162 0.162 0.162 0.175 0.175 0.157 0.1…
[207] 0.153 0.153 0.153 0.153 0.153 0.153 0.153 0.153 0.157 0.153 0.157 0.153 0.153 0.153 0.153 0.000 0.148 0.157 0.153 0.153 0.153 0.157 0.153 0.162 0.153 0.153 0.153 0.153 0.153 0.153 0.153 0.162 0.153 0.153 0.153 0.157 0.157 0.157 0.157 0.157 0.157 0.157 0.157 0.166 0.175 0.168 0.168 0.157 0.162 0.162 0.162 0.180 0.162 0.162 0.162 0.162 0.162 0.157 0.157 0.162 0.162 0.162 0.175 0.175 0.157 0.1…
[208] 0.197 0.197 0.197 0.197 0.197 0.197 0.197 0.197 0.192 0.197 0.192 0.197 0.197 0.197 0.197 0.061 0.192 0.192 0.197 0.197 0.197 0.192 0.197 0.197 0.197 0.197 0.197 0.197 0.197 0.197 0.197 0.197 0.197 0.197 0.197 0.192 0.192 0.192 0.192 0.192 0.192 0.192 0.202 0.171 0.221 0.187 0.187 0.192 0.197 0.197 0.197 0.221 0.197 0.197 0.197 0.197 0.197 0.192 0.192 0.206 0.206 0.206 0.221 0.221 0.202 0.2…
[209] 0.197 0.197 0.197 0.197 0.197 0.197 0.197 0.197 0.192 0.197 0.192 0.197 0.197 0.197 0.197 0.061 0.192 0.192 0.197 0.197 0.197 0.192 0.197 0.197 0.197 0.197 0.197 0.197 0.197 0.197 0.197 0.197 0.197 0.197 0.197 0.192 0.192 0.192 0.192 0.192 0.192 0.192 0.202 0.171 0.221 0.187 0.187 0.192 0.197 0.197 0.197 0.221 0.197 0.197 0.197 0.197 0.197 0.192 0.192 0.206 0.206 0.206 0.221 0.221 0.202 0.2…
[210] 0.342 0.342 0.342 0.342 0.342 0.342 0.342 0.342 0.342 0.342 0.342 0.342 0.342 0.342 0.342 0.301 0.348 0.342 0.342 0.342 0.342 0.342 0.342 0.342 0.342 0.342 0.342 0.348 0.342 0.342 0.349 0.352 0.342 0.342 0.349 0.342 0.342 0.342 0.342 0.342 0.342 0.342 0.342 0.349 0.361 0.331 0.331 0.336 0.342 0.342 0.342 0.354 0.354 0.354 0.354 0.354 0.354 0.342 0.342 0.354 0.354 0.354 0.361 0.361 0.330 0.3…
[211] 0.000 0.000 0.000 0.000 0.000 0.000 0.000 0.000 0.003 0.000 0.003 0.000 0.000 0.000 0.000 0.153 0.003 0.003 0.000 0.000 0.000 0.003 0.000 0.007 0.000 0.000 0.000 0.003 0.000 0.000 0.039 0.010 0.000 0.000 0.039 0.003 0.003 0.003 0.003 0.003 0.003 0.003 0.017 0.124 0.054 0.214 0.214 0.043 0.039 0.039 0.039 0.035 0.035 0.035 0.035 0.035 0.035 0.017 0.017 0.028 0.028 0.028 0.054 0.054 0.021 0.0…
[212] 0.186 0.186 0.186 0.186 0.186 0.186 0.186 0.186 0.191 0.186 0.191 0.186 0.186 0.186 0.186 0.209 0.191 0.191 0.186 0.186 0.186 0.191 0.186 0.195 0.186 0.186 0.186 0.186 0.186 0.186 0.182 0.200 0.186 0.186 0.182 0.191 0.191 0.191 0.191 0.191 0.191 0.191 0.182 0.196 0.186 0.223 0.223 0.195 0.200 0.200 0.200 0.195 0.195 0.195 0.195 0.195 0.195 0.191 0.191 0.177 0.177 0.177 0.186 0.186 0.191 0.1…
[213] 0.186 0.186 0.186 0.186 0.186 0.186 0.186 0.186 0.191 0.186 0.191 0.186 0.186 0.186 0.186 0.209 0.191 0.191 0.186 0.186 0.186 0.191 0.186 0.195 0.186 0.186 0.186 0.186 0.186 0.186 0.182 0.200 0.186 0.186 0.182 0.191 0.191 0.191 0.191 0.191 0.191 0.191 0.182 0.196 0.186 0.223 0.223 0.195 0.200 0.200 0.200 0.195 0.195 0.195 0.195 0.195 0.195 0.191 0.191 0.177 0.177 0.177 0.186 0.186 0.191 0.1…
[214] 0.142 0.142 0.142 0.142 0.142 0.142 0.142 0.142 0.137 0.142 0.137 0.142 0.142 0.142 0.142 0.185 0.146 0.137 0.142 0.142 0.142 0.137 0.142 0.133 0.142 0.142 0.142 0.146 0.142 0.142 0.141 0.137 0.142 0.142 0.141 0.137 0.137 0.137 0.137 0.137 0.137 0.137 0.137 0.025 0.155 0.191 0.191 0.137 0.133 0.133 0.133 0.146 0.142 0.142 0.142 0.142 0.142 0.133 0.133 0.151 0.151 0.151 0.155 0.155 0.142 0.1…
[215] 0.142 0.142 0.142 0.142 0.142 0.142 0.142 0.142 0.137 0.142 0.137 0.142 0.142 0.142 0.142 0.185 0.146 0.137 0.142 0.142 0.142 0.137 0.142 0.133 0.142 0.142 0.142 0.146 0.142 0.142 0.141 0.137 0.142 0.142 0.141 0.137 0.137 0.137 0.137 0.137 0.137 0.137 0.137 0.025 0.155 0.191 0.191 0.137 0.133 0.133 0.133 0.146 0.142 0.142 0.142 0.142 0.142 0.133 0.133 0.151 0.151 0.151 0.155 0.155 0.142 0.1…
[216] 0.170 0.170 0.170 0.170 0.170 0.170 0.170 0.170 0.165 0.170 0.165 0.170 0.170 0.170 0.170 0.061 0.165 0.165 0.170 0.170 0.170 0.165 0.170 0.170 0.170 0.170 0.170 0.170 0.170 0.170 0.175 0.170 0.170 0.170 0.175 0.165 0.165 0.165 0.165 0.165 0.165 0.165 0.174 0.172 0.183 0.173 0.173 0.165 0.170 0.170 0.170 0.193 0.179 0.179 0.179 0.179 0.179 0.165 0.165 0.179 0.179 0.179 0.183 0.183 0.174 0.1…
[217] 0.193 0.193 0.193 0.193 0.193 0.193 0.193 0.193 0.188 0.193 0.188 0.193 0.193 0.193 0.193 0.089 0.188 0.188 0.193 0.193 0.193 0.188 0.193 0.193 0.193 0.193 0.193 0.193 0.193 0.193 0.213 0.188 0.193 0.193 0.213 0.188 0.188 0.188 0.188 0.188 0.188 0.188 0.207 0.181 0.207 0.182 0.182 0.198 0.203 0.203 0.203 0.227 0.203 0.203 0.203 0.203 0.203 0.198 0.198 0.203 0.203 0.203 0.207 0.207 0.207 0.2…
[218] 0.166 0.166 0.166 0.166 0.166 0.166 0.166 0.166 0.170 0.166 0.170 0.166 0.166 0.166 0.166 0.109 0.161 0.170 0.166 0.166 0.166 0.170 0.166 0.175 0.166 0.166 0.166 0.166 0.166 0.166 0.175 0.166 0.166 0.166 0.175 0.170 0.170 0.170 0.170 0.170 0.170 0.170 0.170 0.182 0.193 0.173 0.173 0.184 0.189 0.189 0.189 0.189 0.175 0.175 0.175 0.175 0.175 0.170 0.170 0.184 0.184 0.184 0.193 0.193 0.161 0.1…
Table. Estimates of Evolutionary Divergence between Sequences
The number of base substitutions per site from between sequences are shown. Analyses were conducted using the Kimura 2-parameter model [1]. The analysis involved 218 nucleotide sequences. Codon positions included were 1st+2nd+3rd+Noncoding. All positions containing gaps and missing data were eliminated. There were a total of 292 positions in the final dataset. Evolutionary analyses were conducted…
1. Kimura M. (1980). A simple method for estimating evolutionary rate of base substitutions through comparative studies of nucleotide sequences. Journal of Molecular Evolution 16:111-120.
2. Tamura K., Peterson D., Peterson N., Stecher G., Nei M., and Kumar S. (2011). MEGA5: Molecular Evolutionary Genetics Analysis using Maximum Likelihood, Evolutionary Distance, and Maximum Parsimony Methods. Molecular Biology and Evolution 28: 2731-2739.
Disclaimer: Although utmost care has been taken to ensure the correctness of the caption, the caption text is provided "as is" without any warranty of any kind. Authors advise the user to carefully check the caption prior to its use for any purpose and report any errors or problems to the authors immediately (www.megasoftware.net). In no event shall the authors and their employers be liable for a…
